# Supplementary material for: Glycolytic Disruption Triggers Interorgan Signaling to Nonautonomously Restrict Drosophila Larval Growth
Source: bioRxiv. 2024 Jun 9:2024.06.06.597835. Preprint. [Version 2] doi: 10.1101/2024.06.06.597835 (PMC11185712; doi:10.1101/2024.06.06.597835)
Supplement: Supplement 8 — Table S1. RNA-seq analysis of Gpdh1A10/B18 single mutant larvae relative to Gpdh1A10/+ heterozygous controls, Ldh16/17 single mutant larvae relative to the Ldh16/+ heterozygous controls, and Gpdh1A10/B18; Ldh16/17 double mutant larvae relative to Gpdh1A10/+; Ldh16/+ heterozygous controls. [file media-8.xlsx]

## Sheet: merged_dataset
Table S1. RNA-seq analysis of Gpdh1[A10/B18] single mutant larvae relative to Gpdh1[A10/+] heterozygous controls, Ldh[16/17] single mutant larvae relative to the Ldh[16/+] heterozygous controls, and Gpdh1[A10/B18]; Ldh[16/17] double mutant larvae relative to Gpdh1[A10/+]; Ldh[16/+] heterozygous controls.
gene_id	gene_name	chr	start	end	strand	gene_biotype	logFC_Gpdh_Ldh	logCPM_Gpdh_Ldh	F_Gpdh_Ldh	PValue_Gpdh_Ldh	FDR_Gpdh_Ldh	Change_Gpdh_Ldh	JTEN007_Gpdh.het_Ldh.het_1	JTEN008_Gpdh.het_Ldh.het_2	JTEN009_Gpdh.het_Ldh.het_3	JTEN010_Gpdh.mut_Ldh.mut_1	JTEN011_Gpdh.mut_Ldh.mut_2	JTEN012_Gpdh.mut_Ldh.mut_3	logFC_Gpdh	logCPM_Gpdh	F_Gpdh	PValue_Gpdh	FDR_Gpdh	Change_Gpdh	JTEN001_Gpdh.het_1	JTEN002_Gpdh.het_2	JTEN003_Gpdh.het_3	JTEN004_Gpdh.mut_1	JTEN005_Gpdh.mut_2	JTEN006_Gpdh.mut_3	logFC_Ldh	logCPM_Ldh	F_Ldh	PValue_Ldh	FDR_Ldh	Change_Ldh	JTEN013_Delta_1	JTEN014_Delta_2	JTEN015_Delta_3	JTEN016_Delta_4	JTEN017_Pre_1	JTEN018_Pre_2	JTEN019_Pre_3	JTEN020_Pre_4
FBgn0035070	CG3650	2R	24848994	24850200	+	protein_coding	8.90164	0.439921	209.775	5.80351e-05	0.00050896	upregulated	0	0	0	2.49181	1.87852	2.89271	-5.11137	-0.557134	32.2269	0.000695241	0.00501667	downregulated	0.503111	1.67915	1.41049	0	0	0.0887555	NA	NA	NA	NA	NA	unchanged	NA	NA	NA	NA	NA	NA	NA	NA
FBgn0085256	CG34227	2R	11248126	11248610	+	protein_coding	8.64639	0.204374	259.824	3.60491e-05	0.000371525	upregulated	0	0	0	1.86886	1.80185	2.41059	NA	NA	NA	NA	NA	unchanged	NA	NA	NA	NA	NA	NA	NA	NA	NA	NA	NA	unchanged	NA	NA	NA	NA	NA	NA	NA	NA
FBgn0037128	CG14572	3L	21741534	21742441	+	protein_coding	7.48815	1.7055	296.67	1.10505e-06	3.81704e-05	upregulated	0	0.0831265	0	6.11273	5.29053	6.89801	-7.17426	2.73557	24.1675	0.00161319	0.00859936	downregulated	2.88146	31.7512	5.68603	0.0432702	0.127213	0.0887555	4.22223	2.65731	7.48309	0.0239753	0.126066	unchanged	1.17122	1.06057	42.0434	0.507542	1.3032	0.625482	0.297698	0.306886
FBgn0036176	CG7377	3L	11589695	11589979	+	protein_coding	6.94958	0.441561	277.036	1.37555e-06	4.34632e-05	upregulated	0.0454406	0	0	2.33608	2.41524	2.48477	NA	NA	NA	NA	NA	unchanged	NA	NA	NA	NA	NA	NA	NA	NA	NA	NA	NA	unchanged	NA	NA	NA	NA	NA	NA	NA	NA
FBgn0033830	CG10814	2R	13375975	13377731	-	protein_coding	6.60105	5.90943	8056.75	2.46798e-11	1.32135e-07	upregulated	1.18146	1.28846	1.21928	115.597	112.06	123.682	6.51394	7.63664	742.61	1.69625e-08	6.05822e-05	upregulated	3.24735	5.80069	3.92292	454.9	330.245	393.187	-0.776982	5.81787	50.2879	7.18956e-05	0.0081382	unchanged	39.4309	44.4474	44.1126	36.6446	61.4872	83.3597	71.8729	69.3562
FBgn0033820	CG4716	2R	13256587	13257446	+	protein_coding	6.35722	-0.0969829	154.157	8.83353e-06	0.00014593	upregulated	0	0	0.0468953	1.63525	1.3418	1.81722	-0.23393	0.207506	0.130408	0.728431	0.800258	unchanged	0.320162	2.54416	0.705244	0.865404	1.0177	1.06507	5.92494	4.6281	8.90904	0.0161134	0.103846	unchanged	0.446178	2.84425	181.909	1.01508	0.710835	0.85293	0.808039	0.797903
FBgn0000639	Fbp1	3L	14094589	14098053	-	protein_coding	6.22283	1.35446	836.135	3.91733e-08	6.16864e-06	upregulated	0.0454406	0.0831265	0.0468953	4.86683	4.3321	4.89536	4.79249	-0.223293	63.2457	8.38739e-05	0.00143265	upregulated	0.0914748	0.0508833	0	1.99043	1.31453	1.02069	NA	NA	NA	NA	NA	unchanged	NA	NA	NA	NA	NA	NA	NA	NA
FBgn0052189	CG32189	3L	17834745	17835174	-	protein_coding	6.14076	0.440236	223.674	2.72098e-06	6.57704e-05	upregulated	0.0454406	0.0415633	0	1.94673	2.49192	2.74437	NA	NA	NA	NA	NA	unchanged	NA	NA	NA	NA	NA	NA	NA	NA	NA	NA	NA	unchanged	NA	NA	NA	NA	NA	NA	NA	NA
FBgn0038527	CG14324	3R	17618281	17618799	-	protein_coding	6.10721	1.24714	735.105	5.94415e-08	7.44864e-06	upregulated	0.0454406	0.0415633	0.0937906	4.12707	4.25543	4.63576	-5.90863	3.83087	16.5431	0.00454366	0.0173402	downregulated	2.74424	71.9999	10.0938	0.346162	0.212022	0.843177	NA	NA	NA	NA	NA	unchanged	NA	NA	NA	NA	NA	NA	NA	NA
FBgn0085277	CG34248	3L	16270369	16270902	-	protein_coding	5.80878	-0.580115	124.498	1.72503e-05	0.000225576	upregulated	0.0454406	0	0	1.0123	1.0351	1.22384	-4.17741	0.0950094	20.7527	0.00247229	0.0114154	downregulated	0.914748	4.01978	0.96971	0.0865404	0.0848087	0.133133	NA	NA	NA	NA	NA	unchanged	NA	NA	NA	NA	NA	NA	NA	NA
FBgn0085302	CG34273	3R	14517042	14517487	+	protein_coding	5.66002	1.54867	591.548	1.2001e-07	1.11745e-05	upregulated	0.0454406	0.12469	0.140686	5.41191	5.63556	5.08079	NA	NA	NA	NA	NA	unchanged	NA	NA	NA	NA	NA	NA	NA	NA	NA	NA	NA	unchanged	NA	NA	NA	NA	NA	NA	NA	NA
FBgn0052071	CG32071	3L	11103421	11103873	-	protein_coding	5.63574	3.42329	293.432	1.14453e-06	3.92325e-05	upregulated	0.817931	0.24938	0.187581	20.83	21.0854	19.3218	NA	NA	NA	NA	NA	unchanged	NA	NA	NA	NA	NA	NA	NA	NA	NA	NA	NA	unchanged	NA	NA	NA	NA	NA	NA	NA	NA
FBgn0266700	asRNA:CR45190	3R	31588279	31590411	-	ncRNA	5.32529	2.72684	385.867	4.75581e-07	2.18602e-05	upregulated	0.227203	0.166253	0.562743	12.8484	11.7695	12.6463	4.64593	1.51122	308.582	3.77007e-07	0.000158083	upregulated	0.137212	0.356183	0.132233	5.19242	5.55497	4.88155	0.0407806	-0.0222338	0.0122575	0.914384	0.956207	unchanged	0.669266	0.771322	1.49683	0.558297	1.06625	0.625482	0.722982	1.10479
FBgn0038528	CG14326	3R	17619100	17619688	+	protein_coding	5.16218	2.50032	496.327	2.11462e-07	1.47495e-05	upregulated	0.136322	0.332506	0.422058	10.6291	9.92933	11.0887	-3.45481	4.9895	22.8533	0.00188987	0.00952997	downregulated	16.9228	114.793	43.3284	6.44726	2.79869	6.70104	NA	NA	NA	NA	NA	unchanged	NA	NA	NA	NA	NA	NA	NA	NA
FBgn0036177	CG33268	3L	11590872	11591231	-	protein_coding	5.10637	-0.0253851	157.617	8.23773e-06	0.000138913	upregulated	0.0454406	0.0831265	0	1.79099	1.61016	1.5947	NA	NA	NA	NA	NA	unchanged	NA	NA	NA	NA	NA	NA	NA	NA	NA	NA	NA	unchanged	NA	NA	NA	NA	NA	NA	NA	NA
FBgn0053265	Muc68E	3L	11967343	11972979	-	protein_coding	5.09387	2.1285	1450.75	6.5534e-09	2.69863e-06	upregulated	0.272644	0.207816	0.234476	8.37094	8.05081	7.82516	2.73811	-0.479761	29.8984	0.000869326	0.00575584	upregulated	0.0914748	0.203533	0.176311	1.55773	0.636065	1.02069	2.31487	0.298467	14.1857	0.00481871	0.0561404	unchanged	0.725039	2.36217	3.47794	0.609051	0.47389	0.398034	0.297698	0.306886
FBgn0037125	CG14573	3L	21734099	21734788	+	protein_coding	5.04339	2.9469	472.205	2.48304e-07	1.57274e-05	upregulated	0.363525	0.665012	0.281372	13.0431	14.1081	16.2066	-4.02706	5.06397	34.6388	0.000559291	0.00439177	downregulated	24.9726	114.844	49.6315	3.93759	1.48415	6.21288	0.402451	0.334651	0.595105	0.46112	0.663262	unchanged	1.0039	0.626699	2.77355	0.710559	0.94778	1.53527	0.722982	0.797903
FBgn0040725	CG13946	2L	776536	776941	+	protein_coding	5.02506	1.55888	258.481	1.7164e-06	4.96404e-05	upregulated	0.181762	0.0415633	0.281372	5.25617	5.3672	5.45165	NA	NA	NA	NA	NA	unchanged	NA	NA	NA	NA	NA	NA	NA	NA	NA	NA	NA	unchanged	NA	NA	NA	NA	NA	NA	NA	NA
FBgn0052188	CG32188	3L	17833277	17833625	-	protein_coding	4.96182	0.469293	322.555	8.45351e-07	3.25603e-05	upregulated	0.0908812	0.0831265	0.0468953	2.21927	2.18522	2.81854	NA	NA	NA	NA	NA	unchanged	NA	NA	NA	NA	NA	NA	-0.00247463	-0.327159	4.78471e-05	0.994639	0.997417	unchanged	0.725039	0.723114	0.748417	0.558297	0.592362	1.1941	0.425283	0.613771
FBgn0037123	CG14569	3L	21730725	21731550	-	protein_coding	4.92403	3.57419	214.744	3.0972e-06	7.14758e-05	upregulated	0.636169	1.28846	0.281372	21.9202	21.6222	23.7722	-5.19355	4.53781	27.9903	0.00105562	0.00651086	downregulated	11.1142	95.457	29.6643	0.735593	0.424044	2.57391	0.495573	1.89803	1.90259	0.202592	0.41347	unchanged	4.46178	3.85661	5.67917	2.74073	4.85737	3.12741	2.67929	1.41167
FBgn0032049	Bace	2L	8494893	8496307	-	protein_coding	4.92316	6.496	57.1223	0.000185779	0.00116177	upregulated	1.59042	11.5962	4.033	166.562	175.201	174.898	3.72951	3.77073	165.922	3.26777e-06	0.000324601	upregulated	1.18917	2.90035	1.63088	20.9428	30.6159	23.5202	2.0198	3.27848	6.94994	0.0281126	0.138209	unchanged	4.29446	11.2324	39.7982	4.41562	6.81217	3.298	2.8494	2.27095
FBgn0039091	CG10182	3R	23587120	23589819	-	protein_coding	4.89986	6.76055	129.206	1.53631e-05	0.000208502	upregulated	3.95333	12.0533	5.11159	207.599	205.717	207.126	4.20741	5.31729	67.1434	6.90025e-05	0.00129486	upregulated	1.37212	8.19221	2.86505	67.2419	94.1377	64.0814	1.71089	4.5298	7.62744	0.0229883	0.123601	unchanged	12.7161	35.8183	76.5147	12.8408	18.6594	7.67637	8.50567	8.47004
FBgn0039817	CG15553	3R	31098868	31101169	-	protein_coding	4.88714	2.658	698.419	7.01513e-08	8.33899e-06	upregulated	0.545287	0.24938	0.422058	11.8751	11.2328	12.0901	0.70505	0.134606	4.96445	0.060303	0.1186	unchanged	0.594586	0.559716	1.10194	1.21157	1.52656	0.97631	0.101585	2.30386	0.0994983	0.759952	0.868444	unchanged	4.85218	5.88133	6.82381	2.23319	5.56821	4.89013	3.31721	5.03292
FBgn0052224	asRNA:CR32224	3L	20207866	20208801	-	ncRNA	4.88302	0.12075	114.913	2.2136e-05	0.000266029	upregulated	0.0454406	0.12469	0	1.71312	1.68684	2.15099	NA	NA	NA	NA	NA	unchanged	NA	NA	NA	NA	NA	NA	NA	NA	NA	NA	NA	unchanged	NA	NA	NA	NA	NA	NA	NA	NA
FBgn0038505	CG17283	3R	17407876	17409460	+	protein_coding	4.83844	3.22341	318.34	8.81742e-07	3.33629e-05	upregulated	0.817931	0.789702	0.234476	16.8976	17.3284	18.2463	0.0813934	0.959414	0.00986142	0.92362	0.948886	unchanged	0.18295	4.32508	1.05787	1.08175	1.9506	2.70704	1.95213	3.68436	4.02371	0.077295	0.239726	unchanged	4.35023	4.4351	64.1878	5.22769	5.03508	9.21164	3.23215	3.4985
FBgn0037124	CG14568	3L	21732806	21733487	-	protein_coding	4.80652	2.68803	105.406	2.89322e-05	0.000319717	upregulated	0.408965	0.0415633	0.891011	11.1353	11.4245	13.3139	-2.80535	4.8641	31.0119	0.000779853	0.00539508	downregulated	25.5672	86.7051	40.816	8.04826	4.15563	9.67435	NA	NA	NA	NA	NA	unchanged	NA	NA	NA	NA	NA	NA	NA	NA
FBgn0051741	CG31741	2L	18084256	18086714	+	protein_coding	4.78531	-0.306045	112.307	2.37703e-05	0.000279399	upregulated	0.0454406	0.0831265	0	1.1291	1.3418	1.52053	NA	NA	NA	NA	NA	unchanged	NA	NA	NA	NA	NA	NA	NA	NA	NA	NA	NA	unchanged	NA	NA	NA	NA	NA	NA	NA	NA
FBgn0034317	CG14499	2R	18187707	18188573	+	protein_coding	4.75432	1.03603	262.608	1.63179e-06	4.85367e-05	upregulated	0.0454406	0.207816	0.140686	3.89346	3.33533	3.70861	NA	NA	NA	NA	NA	unchanged	NA	NA	NA	NA	NA	NA	NA	NA	NA	NA	NA	unchanged	NA	NA	NA	NA	NA	NA	NA	NA
FBgn0037131	CG14564	3L	21757157	21758046	+	protein_coding	4.70982	4.06882	75.1989	8.14271e-05	0.000643485	upregulated	1.09057	0.166253	2.53235	30.8362	29.5196	34.3046	-3.53156	6.32878	54.4905	0.000135764	0.00183538	downregulated	71.4418	248.768	123.77	12.5051	9.41377	16.4641	NA	NA	NA	NA	NA	unchanged	NA	NA	NA	NA	NA	NA	NA	NA
FBgn0036229	CG7248	3L	11954083	11956780	+	protein_coding	4.62918	2.73239	1755.31	3.52757e-09	2.30882e-06	upregulated	0.545287	0.540322	0.422058	12.2644	12.3446	12.2755	2.50596	-0.0656284	14.1223	0.00680636	0.0232114	upregulated	0.0914748	0.45795	0.220389	2.55294	0.890491	0.887555	2.89757	2.12721	58.5597	4.05175e-05	0.00664615	upregulated	5.18681	9.06303	10.4778	4.72014	1.65861	0.625482	0.935624	0.797903
FBgn0034160	CG5550	2R	16816589	16817577	+	protein_coding	4.53991	5.03767	193.715	4.29507e-06	8.98274e-05	upregulated	1.63586	4.36414	2.06339	63.9306	57.5441	64.0847	3.50281	3.83202	41.8797	0.000312096	0.00301334	upregulated	1.14343	4.8848	0.96971	34.8758	20.5661	21.9226	1.9847	3.68358	7.75211	0.0221763	0.121062	unchanged	8.36583	17.6922	45.5214	7.81615	11.3141	1.99017	3.52985	3.86676
FBgn0053926	CG33926	3L	9443232	9446388	+	protein_coding	4.53284	3.98219	404.814	4.07653e-07	2.02136e-05	upregulated	1.86307	1.2469	0.79722	28.9284	27.9478	31.8569	3.04823	1.99457	229.919	1.05471e-06	0.000225689	upregulated	0.731798	0.865016	0.881555	7.57228	5.34295	7.67735	1.7329	2.10899	6.1829	0.035765	0.158744	unchanged	2.0078	5.15822	14.8803	2.9945	3.73188	1.93331	1.31838	0.797903
FBgn0036639	CG4229	3L	16556823	16557958	+	protein_coding	4.53261	2.22575	52.8731	0.000233464	0.00137133	upregulated	0.0454406	0.0831265	1.0317	8.29307	7.47575	9.86489	-3.70465	4.40935	30.0355	0.00085762	0.00572464	downregulated	14.2701	78.4111	26.1822	3.37508	1.993	3.72773	NA	NA	NA	NA	NA	unchanged	NA	NA	NA	NA	NA	NA	NA	NA
FBgn0031141	CG1304	X	20964527	20965419	-	protein_coding	4.50989	2.91948	474.528	2.44407e-07	1.55781e-05	upregulated	0.908812	0.415633	0.562743	12.8095	14.8748	14.2781	0.543669	3.32464	3.17603	0.116973	0.19721	unchanged	6.49471	8.90458	8.81555	16.6158	11.746	6.83417	NA	NA	NA	NA	NA	unchanged	NA	NA	NA	NA	NA	NA	NA	NA
FBgn0033296	Mal-A7	2R	8468646	8471663	-	protein_coding	4.49897	3.82998	976.05	2.37242e-08	4.60092e-06	upregulated	1.2269	1.45471	0.891011	25.58	26.836	27.2582	2.04845	1.69693	33.0153	0.000646558	0.00480084	upregulated	2.05818	0.712366	0.837477	4.24048	6.14863	4.65966	-0.913778	2.03467	2.06446	0.186132	0.394384	unchanged	0.780811	4.48331	3.83014	1.82715	11.6695	2.8431	4.33789	2.27095
FBgn0031747	CG9021	2L	5903178	5904689	-	protein_coding	4.43507	3.11094	143.016	1.11801e-05	0.000168378	upregulated	0.272644	1.37159	0.562743	16.4693	15.2199	16.2808	4.74056	1.78755	424.237	1.23045e-07	9.35141e-05	upregulated	0.228687	0.203533	0.264466	7.48574	5.25814	6.39039	NA	NA	NA	NA	NA	unchanged	NA	NA	NA	NA	NA	NA	NA	NA
FBgn0030828	CG5162	X	17215304	17217365	+	protein_coding	4.2754	0.600247	85.5354	5.50121e-05	0.000490891	upregulated	0.0454406	0.290943	0.0468953	2.10247	2.64527	3.07814	NA	NA	NA	NA	NA	unchanged	NA	NA	NA	NA	NA	NA	2.42513	1.42053	4.4827	0.064728	0.217387	unchanged	0.836583	1.34981	13.9118	0.304525	1.36243	1.08038	0.340227	0.42964
FBgn0031034	CG14205	X	19592609	19595548	+	protein_coding	4.26573	5.62294	107.263	2.74097e-05	0.000308951	upregulated	2.09027	7.77233	4.73642	91.8857	88.5972	96.0529	4.52876	4.34997	37.2804	0.000447044	0.00375387	upregulated	0.503111	4.12155	0.573011	39.5922	57.5427	18.7274	1.99731	1.64706	4.67372	0.0602661	0.209411	unchanged	0.725039	10.6057	4.35843	3.29903	3.55417	0.56862	0.51034	0.245509
FBgn0263830	CG40486	X	22958856	22960091	-	protein_coding	4.21151	1.30857	100.885	3.31297e-05	0.00035156	upregulated	0.454406	0.207816	0.0468953	4.75002	3.48868	4.89536	0.361248	-0.346357	0.518656	0.49425	0.600673	unchanged	0.686061	0.559716	0.573011	1.42792	0.424044	0.488155	-1.22095	-0.306687	21.0214	0.0014837	0.0317188	downregulated	0.50195	0.530284	0.308172	0.35528	0.829307	1.25096	1.06321	0.85928
FBgn0052751	CG32751	X	6196580	6198654	-	protein_coding	4.129	5.89966	5849.39	7.00693e-11	2.50101e-07	upregulated	6.58889	6.19293	6.75292	111.898	108.264	113.335	3.16243	4.01962	262.921	6.60495e-07	0.000184939	upregulated	2.46982	3.91801	3.30583	23.4957	33.6267	29.4224	0.421225	4.62847	4.87249	0.0560285	0.201111	unchanged	18.0702	29.3102	30.1128	34.1576	24.9385	21.2664	19.8607	18.6586
FBgn0264987	lncRNA:CR44138	3R	13376903	13377395	+	ncRNA	4.11448	3.2887	1309.85	9.13262e-09	2.69863e-06	upregulated	1.13602	0.872829	1.17238	17.0923	18.9002	17.7642	4.71951	3.93684	693.642	2.1608e-08	6.05822e-05	upregulated	1.18917	0.814133	1.27825	27.6064	25.8243	34.0377	1.82152	0.742477	20.1495	0.00169521	0.0331204	upregulated	1.45008	1.8801	4.35843	1.7764	0.47389	0.625482	0.76551	0.85928
FBgn0043791	phu	3R	9494801	9496723	+	protein_coding	4.04165	5.08045	123.943	1.74924e-05	0.000226491	upregulated	4.72582	5.27853	1.59444	59.5699	64.9048	63.5284	2.53899	4.25784	21.2969	0.00230154	0.0108915	upregulated	2.01244	11.4996	3.39399	24.8371	38.8848	33.1945	0.051749	8.10938	0.0673935	0.801277	0.892477	unchanged	352.592	289.68	264.72	209.767	241.388	248.259	222.381	378.758
FBgn0053532	lectin-37Da	2L	19418317	19419029	+	protein_coding	4.00952	-0.364292	135.35	1.32864e-05	0.000186707	upregulated	0.0454406	0.0415633	0.140686	1.16804	1.22679	1.3351	NA	NA	NA	NA	NA	unchanged	NA	NA	NA	NA	NA	NA	0.776431	-0.37309	4.24283	0.0709416	0.229006	unchanged	0.557722	0.626699	1.01256	1.11659	0.651599	0.682344	0.340227	0.306886
FBgn0040733	CG15068	2R	18390353	18390629	-	protein_coding	4.00588	3.4889	79.633	6.84208e-05	0.000571936	upregulated	0.954253	2.45223	0.422058	23.6333	18.2485	19.804	0.414302	2.08418	0.300328	0.600338	0.694682	unchanged	0.548849	8.29398	2.02758	6.57707	3.18033	4.43777	0.855771	2.31962	1.33449	0.279093	0.498686	unchanged	2.90015	2.84425	16.9935	1.62414	4.38348	5.2313	2.29653	2.02545
FBgn0004240	DptA	2R	18865765	18866260	+	protein_coding	3.96008	1.07177	29.0908	0.00127852	0.00475103	upregulated	0	0.665012	0	3.38731	3.75704	3.81986	9.53689	3.79302	15.8245	0.00509848	0.0187514	upregulated	0	0.101767	0	72.4343	1.39934	7.85486	NA	NA	NA	NA	NA	unchanged	NA	NA	NA	NA	NA	NA	NA	NA
FBgn0039316	CG11893	3R	25289889	25291366	+	protein_coding	3.94471	8.02509	3819.51	2.8092e-10	7.52022e-07	upregulated	34.3531	31.7959	30.2475	481.582	474.423	492.095	4.59324	6.54891	279.048	5.36342e-07	0.00016769	upregulated	7.72962	5.95334	8.55108	248.371	140.019	149.109	-1.28074	6.57681	82.7266	1.06417e-05	0.00322928	downregulated	47.4621	52.3053	70.6594	49.6376	138.909	119.694	147.531	137.853
FBgn0036094	CG14153	3L	10643528	10644615	+	protein_coding	3.84573	-0.762055	44.7175	0.000380781	0.00194821	upregulated	0	0.0415633	0.140686	0.700823	1.11178	0.890065	-2.02195	0.437687	12.2252	0.00968431	0.0298497	downregulated	0.640323	3.10388	2.51243	0.432702	0.636065	0.443777	NA	NA	NA	NA	NA	unchanged	NA	NA	NA	NA	NA	NA	NA	NA
FBgn0038866	CG5810	3R	21163778	21165161	+	protein_coding	3.81426	4.81588	172.701	6.1757e-06	0.000116486	upregulated	2.59011	2.8263	5.90881	52.7564	49.6466	52.3284	-1.73249	4.05528	19.9227	0.00276532	0.0123367	downregulated	12.0747	38.1116	26.4907	7.96172	6.31825	8.74241	0.921148	3.84361	1.64291	0.233401	0.449116	unchanged	6.74844	13.5945	46.622	5.73523	18.3632	8.92733	8.12291	4.17365
FBgn0033792	CG13325	2R	13110769	13126014	+	protein_coding	3.64629	2.68638	293.08	1.14894e-06	3.92325e-05	upregulated	0.545287	1.08064	1.17238	11.0185	11.6928	11.7192	1.73733	-0.0628934	23.1523	0.00182188	0.00927502	upregulated	0.274424	0.661483	0.264466	1.38465	1.06011	1.50884	0.97135	0.807463	2.96678	0.120653	0.307366	unchanged	1.11544	1.59085	4.79868	0.913576	1.65861	1.08038	0.680454	1.04341
FBgn0015035	Cyp4e3	2L	9747839	9750071	-	protein_coding	3.63464	1.81275	262.314	1.63763e-06	4.85754e-05	upregulated	0.454406	0.706576	0.328267	6.1906	5.59723	6.67549	1.43824	-0.759861	7.94302	0.0252382	0.0614496	unchanged	0.365899	0.0508833	0.352622	0.605783	0.593661	0.97631	0.470598	0.343564	0.535983	0.483574	0.680083	unchanged	0.334633	1.8801	2.55342	0.456788	1.59938	0.511758	0.935624	0.85928
FBgn0037420	CG15597	3R	6284462	6285200	-	protein_coding	3.63096	6.31827	187.017	4.80128e-06	9.71386e-05	upregulated	9.08812	17.2903	9.56664	143.124	138.781	154.649	-3.89438	5.36802	31.9899	0.000710783	0.00509275	downregulated	22.6857	148.121	61.7088	4.84626	3.9012	6.87855	0.63937	6.76598	1.14494	0.31372	0.533088	unchanged	74.8463	129.341	275.153	41.0602	130.971	109.971	64.3879	36.458
FBgn0031032	CG14204	X	19583617	19587057	+	protein_coding	3.58982	0.827884	55.3631	0.000203815	0.0012439	upregulated	0.136322	0.540322	0.0468953	2.84223	2.76028	3.41192	0.911228	-1.1993	0.911716	0.370778	0.482874	unchanged	0	0.712366	0.0440777	0.562513	0.339235	0.443777	NA	NA	NA	NA	NA	unchanged	NA	NA	NA	NA	NA	NA	NA	NA
FBgn0040069	vanin-like	X	6200188	6202559	-	protein_coding	3.57221	7.03763	490.983	2.18973e-07	1.48403e-05	upregulated	16.9493	25.4367	19.274	232.751	238.611	245.695	3.26581	6.20048	225.745	1.1242e-06	0.000225689	upregulated	12.1661	17.9109	11.4602	119.902	164.571	113.785	-0.192145	7.17305	2.09365	0.183357	0.391264	unchanged	129.726	139.85	110.193	155.156	126.766	163.251	145.404	183.272
FBgn0052266	CG32266	3L	3790804	3791560	+	protein_coding	3.56515	4.21662	858.691	3.59365e-08	6.10806e-06	upregulated	2.86276	3.36662	2.43856	32.0042	32.5483	36.0847	-2.76447	5.9613	32.8088	0.000658876	0.00485693	downregulated	53.1926	191.118	81.6761	15.2744	12.17	20.5025	2.86992	3.22457	9.11308	0.015269	0.100824	unchanged	3.95983	4.09765	50.5842	3.95883	2.60639	2.3882	1.87125	2.02545
FBgn0012042	AttA	2R	14747362	14748215	+	protein_coding	3.53776	3.28475	30.3315	0.00114023	0.00434968	upregulated	0.318084	3.57444	0.562743	17.9099	16.715	17.69	2.95296	4.41389	4.36546	0.0741539	0.138859	unchanged	0.0914748	14.5017	0.308544	69.9246	3.43475	38.5643	0.306796	0.805959	0.0766924	0.788371	0.884105	unchanged	0.111544	0.433869	5.94331	0.406034	3.19876	0.227448	1.36091	1.10479
FBgn0038380	CG14877	3R	15889194	15896078	-	protein_coding	3.48103	-1.05164	93.8677	4.13691e-05	0.000408277	upregulated	0.0454406	0.0415633	0.0937906	0.778692	0.613395	0.704635	NA	NA	NA	NA	NA	unchanged	NA	NA	NA	NA	NA	NA	NA	NA	NA	NA	NA	unchanged	NA	NA	NA	NA	NA	NA	NA	NA
FBgn0036950	CG6996	3L	20207534	20209600	+	protein_coding	3.47785	3.10533	276.753	1.38004e-06	4.34632e-05	upregulated	1.2269	1.95347	0.984801	14.7951	14.8365	16.2808	2.27956	1.50037	164.787	3.34602e-06	0.000324601	upregulated	0.960485	1.01767	0.793399	4.19721	3.98601	5.28095	0.425316	2.67052	0.567998	0.471183	0.670742	unchanged	3.84828	3.61557	16.113	4.41562	9.30009	3.69603	5.23099	3.25299
FBgn0036131	CG12522	3L	11108235	11108732	+	protein_coding	3.44577	5.50544	2065.5	2.07802e-09	2.30882e-06	upregulated	6.99785	8.18796	7.87841	79.8549	83.0383	82.6277	NA	NA	NA	NA	NA	unchanged	NA	NA	NA	NA	NA	NA	1.91771	2.16385	8.67685	0.0171462	0.107517	unchanged	8.53315	6.84548	8.23259	3.70506	4.26501	2.16076	0.425283	0.552394
FBgn0025686	Amnionless	2L	287252	289144	-	protein_coding	3.42083	1.45326	192.607	4.37384e-06	9.11481e-05	upregulated	0.636169	0.457196	0.234476	4.43854	4.71547	4.93245	1.66915	0.202208	20.2237	0.00265416	0.0119916	upregulated	0.503111	0.45795	0.528933	1.601	0.932896	2.26326	NA	NA	NA	NA	NA	unchanged	NA	NA	NA	NA	NA	NA	NA	NA
FBgn0259748	CG42397	3L	11973085	11973790	-	protein_coding	3.41465	-0.145405	76.4321	7.75067e-05	0.000623072	upregulated	0.0908812	0.24938	0.0468953	1.36271	1.61016	1.3351	NA	NA	NA	NA	NA	unchanged	NA	NA	NA	NA	NA	NA	NA	NA	NA	NA	NA	unchanged	NA	NA	NA	NA	NA	NA	NA	NA
FBgn0004181	Ebp	2R	25175126	25176715	-	protein_coding	3.34199	-0.698454	67.5152	0.000112753	0.000813037	upregulated	0.0454406	0.166253	0.0468953	0.856561	0.843418	1.0755	-1.80717	-0.380456	20.267	0.00263863	0.0119519	downregulated	0.594586	1.37385	1.27825	0.302891	0.254426	0.355022	NA	NA	NA	NA	NA	unchanged	NA	NA	NA	NA	NA	NA	NA	NA
FBgn0036321	CG14120	3L	12885039	12889244	+	protein_coding	3.32279	6.06341	3052.02	5.83205e-10	1.24899e-06	upregulated	11.5874	12.8015	12.3804	117.738	121.874	119.603	1.84218	3.72433	94.4853	2.22322e-05	0.000751717	upregulated	6.58618	5.44451	5.06894	15.9667	25.6122	19.7037	1.14182	5.85117	8.66074	0.0172209	0.107724	unchanged	35.6384	55.0049	145.721	75.2178	39.2144	34.9133	31.3859	39.0972
FBgn0034294	Muc55B	2R	18050019	18052107	-	protein_coding	3.30487	7.67477	1330.54	8.6794e-09	2.69863e-06	upregulated	39.2607	41.0229	33.577	356.33	361.405	380.725	2.07872	4.77222	461.056	9.17283e-08	8.10766e-05	upregulated	10.3824	9.92224	10.8872	48.9386	39.3936	43.357	2.3862	6.91685	307.617	4.95535e-08	0.000128021	upregulated	172.95	218.573	231.569	179.924	40.7545	33.2074	36.9571	45.1122
FBgn0039856	CG1774	3R	31592803	31594719	+	protein_coding	3.27407	7.21011	790.826	4.69202e-08	6.69895e-06	upregulated	25.1287	32.544	26.3552	256.423	258.853	278.924	2.81691	6.72423	377.981	1.84818e-07	0.000109248	upregulated	22.4571	31.8021	24.5072	197.788	165.207	190.957	0.136377	7.04339	0.755901	0.408223	0.619284	unchanged	115.337	170.125	157.74	104.046	133.815	122.765	117.804	130.917
FBgn0036324	CG12520	3L	12901247	12902737	-	protein_coding	3.26093	-0.76122	92.0581	4.39191e-05	0.000425213	upregulated	0.136322	0.0831265	0.0468953	0.778692	0.996767	0.852979	4.02208	-0.0577596	67.7833	6.68931e-05	0.00128229	upregulated	0	0.15265	0.132233	1.90389	1.52656	1.37571	NA	NA	NA	NA	NA	unchanged	NA	NA	NA	NA	NA	NA	NA	NA
FBgn0038007	Cyp313a3	3R	12237138	12239266	-	protein_coding	3.23748	1.28501	58.6524	0.000171754	0.00109956	upregulated	0.181762	0.872829	0.234476	4.32174	3.83372	4.19072	NA	NA	NA	NA	NA	unchanged	NA	NA	NA	NA	NA	NA	0.414458	1.2135	1.28963	0.286771	0.505629	unchanged	2.90015	3.47095	1.58488	2.13168	2.96181	1.70586	2.08389	0.85928
FBgn0259140	CG42255	3L	11801951	11814755	-	protein_coding	3.23337	1.46414	344.352	6.85443e-07	2.75929e-05	upregulated	0.590728	0.415633	0.515848	4.166	4.56212	5.30331	NA	NA	NA	NA	NA	unchanged	NA	NA	NA	NA	NA	NA	0.147527	-0.467239	0.135354	0.721835	0.845374	unchanged	0.334633	0.771322	0.924516	0.507542	0.296181	0.796068	0.637925	0.613771
FBgn0053533	lectin-37Db	2L	19419075	19419767	+	protein_coding	3.23068	0.266556	99.6903	3.43702e-05	0.000361529	upregulated	0.181762	0.332506	0.0937906	1.9078	1.72517	2.18808	1.77194	-0.0425309	62.1703	8.86852e-05	0.00146883	upregulated	0.411636	0.45795	0.308544	1.25484	1.35694	1.42009	1.40425	0.65458	39.598	0.000172758	0.0105638	upregulated	1.78471	2.26576	2.64147	1.67489	0.829307	0.966654	0.680454	0.736526
FBgn0036589	CG13067	3L	16271282	16271918	+	protein_coding	3.21277	6.39405	49.681	0.000280298	0.00156569	upregulated	13.405	7.56451	28.8406	143.24	152.582	152.906	-2.59607	7.2898	57.9405	0.000111423	0.00163444	downregulated	157.245	410.221	237.932	37.8614	43.6765	51.6113	1.97242	5.8544	5.30728	0.0479941	0.184844	unchanged	34.021	39.1446	264.059	21.1138	32.7576	34.4015	19.0102	8.0404
FBgn0263083	CG43351	2R	19030009	19030250	+	protein_coding	3.20435	-0.314873	65.1085	0.00012574	0.000878154	upregulated	0.0454406	0.166253	0.187581	1.24591	0.958429	1.52053	1.85301	-0.891707	8.5409	0.0217066	0.0549069	unchanged	0.0457374	0.45795	0.0881555	0.778863	0.805683	0.488155	0.687662	0.105169	1.13168	0.316371	0.535218	unchanged	0.557722	0.867737	2.81757	0.35528	1.12549	0.454896	0.552869	0.85928
FBgn0036831	CG6839	3L	18917581	18919259	+	protein_coding	3.20081	5.60231	294.331	1.13338e-06	3.90234e-05	upregulated	7.67946	12.5105	8.53494	87.7586	84.8402	86.0396	1.06947	2.9152	33.8343	0.000600512	0.0045904	upregulated	6.22028	3.71448	4.40777	11.1204	9.92262	9.09744	-1.34368	6.00234	38.9591	0.000183173	0.0109417	downregulated	37.1443	40.2052	39.3139	26.8997	85.4187	74.0912	75.4453	134.846
FBgn0028514	CG4793	2L	15923395	15926287	+	protein_coding	3.16792	1.79091	346.39	6.72588e-07	2.72806e-05	upregulated	0.545287	0.706576	0.750325	6.57995	5.17552	5.93377	5.26047	3.04119	385.418	1.72563e-07	0.000108004	upregulated	0.365899	0.407066	0.440777	19.0389	11.534	16.5529	1.94798	0.929042	2.54138	0.146926	0.344172	unchanged	0.111544	0.482076	9.8615	0.253771	0.651599	0.739206	0.76551	0.736526
FBgn0037129	CG14565	3L	21743248	21744269	-	protein_coding	3.16668	1.0869	215.424	3.06627e-06	7.11393e-05	upregulated	0.272644	0.540322	0.375162	3.77666	3.33533	3.52318	-7.31826	2.628	11.7313	0.0106809	0.0321738	downregulated	1.00622	35.0586	1.63088	0.0865404	0.0848087	0.0443777	NA	NA	NA	NA	NA	unchanged	NA	NA	NA	NA	NA	NA	NA	NA
FBgn0035697	CG10163	3L	6257423	6258760	-	protein_coding	3.15479	-0.845414	61.1621	0.000151603	0.00101069	upregulated	0.0908812	0.12469	0.0468953	1.0123	0.613395	0.815893	NA	NA	NA	NA	NA	unchanged	NA	NA	NA	NA	NA	NA	NA	NA	NA	NA	NA	unchanged	NA	NA	NA	NA	NA	NA	NA	NA
FBgn0040104	lectin-24A	2L	3716800	3717773	-	protein_coding	3.14954	5.77922	1039.72	1.93279e-08	4.31174e-06	upregulated	10.9512	9.89206	12.8493	99.6337	95.5746	96.2012	1.19876	4.64978	52.3812	0.000154058	0.00198208	upregulated	13.767	15.9774	15.7358	44.0923	29.683	30.4431	-1.31344	7.70624	45.5575	0.000103675	0.00862643	downregulated	125.543	89.5698	106.98	153.329	240.321	257.471	322.748	377.899
FBgn0010295	ng3	X	3241491	3242084	-	protein_coding	3.12907	6.50886	1289.27	9.61462e-09	2.69863e-06	upregulated	17.4038	20.9063	18.2423	154.804	165.157	163.29	-0.0130244	4.67584	0.00254817	0.96112	0.974944	unchanged	30.7355	21.778	24.2428	18.2168	21.5414	36.301	3.0032	4.23812	9.7579	0.0129385	0.0934728	unchanged	6.46957	20.7293	92.8918	9.33878	6.8714	6.25482	0.978152	2.70059
FBgn0033789	CG13324	2R	13049146	13049656	-	protein_coding	3.12761	8.42343	192.074	4.41235e-06	9.17425e-05	upregulated	55.7556	96.4683	61.2453	605.122	570.227	649.228	1.77416	6.64824	96.1303	2.09807e-05	0.000745598	upregulated	51.2716	51.2395	33.4991	165.076	131.835	167.526	0.882432	7.2278	21.1338	0.00145885	0.0315511	unchanged	155.716	190.661	260.978	160.739	123.922	92.4007	89.9475	117.721
FBgn0044050	Ilp3	3L	9801298	9802120	-	protein_coding	3.10057	-0.153863	36.6677	0.00067181	0.00293144	upregulated	0.0908812	0.332506	0.0468953	1.82993	1.26513	1.11258	1.20284	-0.705077	17.4814	0.0039304	0.0157039	upregulated	0.320162	0.254416	0.352622	0.605783	0.720874	0.843177	NA	NA	NA	NA	NA	unchanged	NA	NA	NA	NA	NA	NA	NA	NA
FBgn0036410	CG8100	3L	14083615	14086421	+	protein_coding	3.09725	4.06749	283.616	1.27612e-06	4.1695e-05	upregulated	2.9082	4.65509	2.90751	28.4612	28.9062	30.7073	1.0757	3.20971	55.9152	0.00012496	0.00173801	upregulated	5.90012	4.5795	7.09652	12.2455	12.5941	12.2926	-1.25297	4.49253	25.6368	0.000779673	0.023143	downregulated	10.9313	9.64152	20.0312	11.6735	30.5067	29.7957	26.7929	40.1406
FBgn0041337	Cyp309a2	2L	2564886	2573037	-	protein_coding	3.09489	-1.33961	22.7783	0.00246033	0.00785254	upregulated	0.0454406	0	0.140686	0.50615	0.690069	0.407947	NA	NA	NA	NA	NA	unchanged	NA	NA	NA	NA	NA	NA	NA	NA	NA	NA	NA	unchanged	NA	NA	NA	NA	NA	NA	NA	NA
FBgn0011293	a10	3L	17023123	17023741	-	protein_coding	3.05896	0.125728	57.1035	0.000185961	0.00116177	upregulated	0.0454406	0.290943	0.281372	1.40165	1.9552	1.81722	NA	NA	NA	NA	NA	unchanged	NA	NA	NA	NA	NA	NA	NA	NA	NA	NA	NA	unchanged	NA	NA	NA	NA	NA	NA	NA	NA
FBgn0052073	CG32073	3L	11107008	11107582	-	protein_coding	3.05134	5.0074	172.94	6.14878e-06	0.000116486	upregulated	6.22536	9.64268	4.92401	58.4019	54.9372	55.8145	2.13759	3.59369	9.98509	0.0154649	0.0424966	upregulated	2.65277	2.59505	7.88992	8.1348	12.4669	37.8542	0.676472	4.91869	5.87918	0.0395079	0.167157	unchanged	36.1404	30.2262	51.6408	28.5239	18.8371	36.3348	18.755	19.2724
FBgn0053346	CG33346	3R	28669233	28670452	+	protein_coding	3.0142	0.490471	188.995	4.64401e-06	9.49745e-05	upregulated	0.363525	0.207816	0.281372	2.06353	2.53025	2.18808	1.80074	2.13881	40.0603	0.000358229	0.00328017	upregulated	1.41786	2.95123	1.41049	7.48574	6.95431	5.45846	0.0273355	0.228116	0.00154089	0.969584	0.984589	unchanged	0.780811	0.530284	2.6855	0.152263	1.54014	0.909792	1.10574	0.675148
FBgn0036419	CG13482	3L	14329346	14329885	+	protein_coding	3.00028	3.56282	511.105	1.9237e-07	1.39182e-05	upregulated	2.22659	2.53536	3.09509	22.037	20.4721	18.8397	1.41162	2.22307	27.9537	0.00105968	0.00652864	upregulated	2.33261	1.5265	3.52622	7.3992	6.91191	5.50284	0.982361	3.46258	2.31238	0.164223	0.367492	unchanged	4.51755	12.1483	34.5153	5.32919	12.2619	5.91365	5.44363	5.8922
FBgn0033065	Cyp6w1	2R	6173684	6176195	+	protein_coding	2.99274	5.69031	240.074	2.17227e-06	5.60497e-05	upregulated	10.2696	15.2953	9.19148	90.3283	90.9358	89.5999	2.26404	4.56345	201.607	1.66561e-06	0.000249608	upregulated	6.3575	9.26076	8.68332	35.1354	36.595	44.8215	-0.365839	5.5464	6.26803	0.0347965	0.156683	unchanged	37.4231	41.8442	44.0246	38.2687	62.1388	58.2835	38.5732	52.2933
FBgn0038082	CG5724	3R	12739642	12741417	+	protein_coding	2.98711	6.01942	929.068	2.78392e-08	5.1397e-06	upregulated	14.1775	12.9677	16.8823	112.171	111.676	116.487	3.56095	5.83328	569.283	4.35218e-08	6.80576e-05	upregulated	11.0684	7.78514	7.75768	113.93	97.4028	102.69	0.889382	3.67808	6.35494	0.0338415	0.154265	unchanged	8.08697	13.691	28.66	14.3127	10.1886	9.04106	9.56888	6.93562
FBgn0039769	CG15534	3R	30432064	30435139	+	protein_coding	2.97857	6.52852	1284.63	9.7279e-09	2.69863e-06	upregulated	21.6752	22.6104	18.6643	160.294	161.131	162.993	2.20386	5.03102	211.712	1.40544e-06	0.000241438	upregulated	13.767	10.2275	10.799	54.8233	60.7654	44.644	1.17334	5.39186	8.16627	0.0197232	0.114539	unchanged	20.6915	57.6081	65.2004	85.8762	37.2004	23.7683	26.6227	15.8967
FBgn0041581	AttB	2R	14749223	14750165	+	protein_coding	2.95364	2.56344	21.3071	0.00292678	0.00902907	upregulated	0.272644	3.07568	0.515848	9.73365	9.81432	10.7179	4.08293	4.79701	8.90097	0.0198841	0.0515639	unchanged	0.0914748	9.46429	0.0440777	94.2858	6.57267	55.0284	0.583194	1.71908	0.29286	0.602126	0.768098	unchanged	0.725039	1.49444	12.0187	0.406034	6.10133	0.511758	2.21147	1.41167
FBgn0262001	CG42819	2L	8388728	8389331	-	protein_coding	2.94975	2.43044	186.935	4.80794e-06	9.71386e-05	upregulated	1.27234	1.5794	0.750325	9.34431	8.62586	9.53112	-2.18612	4.23183	32.335	0.000688292	0.00498839	downregulated	18.112	46.3547	28.0334	6.75015	4.49486	9.05306	NA	NA	NA	NA	NA	unchanged	NA	NA	NA	NA	NA	NA	NA	NA
FBgn0013772	Cyp6a8	2R	14887171	14889010	-	protein_coding	2.94165	6.45609	1477.93	6.16983e-09	2.69863e-06	upregulated	22.7657	19.5347	18.9926	153.908	153.349	152.016	2.77504	6.41133	1581.05	1.15252e-09	1.22628e-05	upregulated	22.9602	21.4727	20.5402	140.195	148.627	155.455	0.794312	8.6816	56.8438	4.53568e-05	0.00669914	unchanged	489.066	529.271	544.804	502.213	359.742	295.682	255.978	296.513
FBgn0263080	CG43348	2L	1199412	1199924	+	protein_coding	2.93466	2.92013	411.159	3.87763e-07	2.00343e-05	upregulated	1.72674	2.0366	1.40686	14.0554	11.8845	12.9059	2.05348	1.97749	41.0898	0.00033113	0.00311239	upregulated	1.69228	1.27208	1.45457	8.48096	3.73158	6.21288	1.46497	1.64243	3.54176	0.0940402	0.268382	unchanged	1.17122	5.25463	9.72943	0.96433	2.96181	0.56862	1.40344	1.47305
FBgn0030098	CG12057	X	9191657	9192548	+	protein_coding	2.93118	6.10568	406.053	4.03665e-07	2.02136e-05	upregulated	13.7685	19.701	14.772	115.48	118.539	125.833	2.34967	5.15082	57.7332	0.000112719	0.00163889	upregulated	13.7212	7.98868	13.0029	48.0299	85.6144	43.6233	3.05017	4.4032	33.6625	0.000307716	0.0149293	upregulated	12.5487	18.4153	61.6344	54.8146	3.90959	5.2313	4.84823	4.17365
FBgn0002570	Mal-A1	2R	8449664	8451904	-	protein_coding	2.91625	9.18495	1224.08	1.13789e-08	2.97184e-06	upregulated	138.094	150.625	124.413	1000.31	1007.92	1035.78	1.79569	7.10938	30.6589	0.000806886	0.00551398	upregulated	89.5538	33.4812	62.0615	174.422	239.627	228.102	0.89814	7.79242	15.2655	0.00390873	0.0506176	unchanged	235.414	359.966	262.386	287.675	229.481	129.475	156.079	107.901
FBgn0039452	CG14245	3R	26728727	26729341	+	protein_coding	2.8935	5.9226	405.743	4.04659e-07	2.02136e-05	upregulated	14.4047	17.1656	11.9114	101.347	99.3316	115.263	0.953447	5.47408	51.6377	0.000161253	0.00204845	unchanged	24.2408	30.2247	36.0997	58.6311	60.1294	56.4485	0.0662768	5.77838	0.0767508	0.788293	0.884105	unchanged	60.0109	69.8528	58.0244	34.6651	74.7561	52.8817	46.3134	41.4296
FBgn0261635	CG42718	3L	16320830	16321272	-	protein_coding	2.89325	-1.24415	21.7633	0.00277062	0.00864697	upregulated	0.0454406	0	0.187581	0.545084	0.613395	0.556291	-3.13281	0.630878	12.1162	0.00989361	0.0303541	downregulated	0.914748	5.90246	1.45457	0.0865404	0.381639	0.443777	NA	NA	NA	NA	NA	unchanged	NA	NA	NA	NA	NA	NA	NA	NA
FBgn0037288	CG14661	3R	4953506	4955252	-	protein_coding	2.88487	1.78627	54.414	0.000214501	0.00129209	upregulated	0.499847	1.45471	0.375162	5.64552	5.52055	6.1192	0.723177	-0.178162	2.79279	0.137655	0.224261	unchanged	0.18295	0.865016	0.749322	0.995214	0.9753	0.97631	0.22595	2.40574	0.559476	0.474426	0.673451	unchanged	5.0195	9.20766	4.88673	3.14676	5.80515	5.40189	3.95514	4.11227
FBgn0041579	AttC	2R	13393705	13394667	+	protein_coding	2.8831	4.16878	11.3152	0.0133579	0.0299552	upregulated	1.13602	10.8896	0.562743	31.3424	30.9381	30.8185	4.57506	5.98992	24.99	0.00146609	0.00806993	upregulated	2.14966	11.1943	2.24797	244.087	37.1886	82.3651	-0.455492	4.86924	5.67811	0.0422586	0.173339	unchanged	23.3128	30.2262	26.3707	17.561	32.4615	37.9269	25.3044	39.8951
FBgn0039428	CG14237	3R	26456877	26457242	+	protein_coding	2.86502	1.3725	148.297	9.97771e-06	0.00015712	upregulated	0.454406	0.457196	0.891011	3.9324	4.37044	4.48741	NA	NA	NA	NA	NA	unchanged	NA	NA	NA	NA	NA	NA	5.16043	3.23725	8.94869	0.0159448	0.103316	unchanged	0.892355	1.83189	65.3765	1.16735	1.06625	0.85293	0.0850567	0.0613771
FBgn0031940	CG7214	2L	7743682	7744839	-	protein_coding	2.86236	2.45429	82.1235	6.22932e-05	0.000533989	upregulated	0.590728	1.91191	1.35996	8.52668	9.16258	10.0874	-2.56976	1.96502	24.6734	0.00152059	0.00826304	downregulated	2.88146	11.3979	5.77419	1.25484	0.932896	1.15382	0.9947	2.67332	2.54641	0.146574	0.343936	unchanged	3.12324	5.6885	20.2953	3.34978	6.39751	4.09406	3.61491	2.70059
FBgn0085599	CG41284	3L	26298455	26305572	-	protein_coding	2.85519	-0.465155	29.9109	0.00118482	0.00447514	upregulated	0.0454406	0.207816	0.187581	1.32378	0.613395	1.29801	NA	NA	NA	NA	NA	unchanged	NA	NA	NA	NA	NA	NA	-0.394924	-0.537782	1.70844	0.235042	0.450384	unchanged	0.50195	0.530284	0.528295	0.456788	0.592362	0.739206	0.425283	0.982034
FBgn0085297	CG34268	3L	500965	501400	+	protein_coding	2.85176	2.31254	148.36	9.96428e-06	0.00015712	upregulated	0.72705	1.62097	1.17238	8.79922	8.31917	7.9735	-3.22339	4.59043	32.4756	0.000679388	0.00494777	downregulated	15.0476	76.5793	39.2292	5.06261	3.98601	4.92593	0.0298449	1.0343	0.00190308	0.9662	0.982785	unchanged	0.50195	1.39802	5.10685	0.558297	1.89556	1.53527	1.78619	2.51646
FBgn0033788	CG13323	2R	13044695	13047256	-	protein_coding	2.84603	8.68007	169.69	6.52815e-06	0.000120956	upregulated	82.9746	137.283	83.0985	699.694	696.088	736.826	1.71449	7.25415	110.617	1.30688e-05	0.000602931	upregulated	84.3397	75.3073	54.1275	237.553	210.538	252.509	0.398189	8.66556	3.55413	0.0935554	0.267664	unchanged	378.693	469.735	615.859	362.131	468.499	293.351	301.866	346.044
FBgn0053267	CG33267	3L	11564483	11572796	+	protein_coding	2.83594	8.92326	1490.33	6.00464e-09	2.69863e-06	upregulated	131.96	116.668	113.534	803.688	877.116	841.112	-0.084355	6.84217	0.0672875	0.802629	0.858633	unchanged	102.04	97.7468	154.316	72.5208	90.9997	170.277	0.868971	6.9958	2.3762	0.159144	0.360401	unchanged	124.539	142.791	304.166	77.5017	46.6189	196.856	64.3879	53.9505
FBgn0038160	CG9759	3R	13607078	13609246	-	protein_coding	2.81893	4.06196	48.1747	0.000306685	0.0016759	upregulated	2.681	7.27357	2.34476	26.3977	26.8744	32.6357	2.11589	1.92206	20.0548	0.00271582	0.0121822	upregulated	0.503111	1.57738	2.02758	8.69731	3.68918	5.45846	-0.235484	3.59891	0.571515	0.469856	0.670228	unchanged	7.19461	11.4734	17.0815	7.7654	17.5932	14.4998	9.9091	10.3114
FBgn0039454	CG14247	3R	26737610	26738593	+	protein_coding	2.80091	1.94047	571.192	1.34381e-07	1.16045e-05	upregulated	0.817931	0.997518	0.984801	6.1906	6.32563	6.6384	1.3041	0.841548	49.3264	0.000186553	0.00224539	upregulated	0.914748	1.2212	0.793399	2.4664	2.28984	2.44078	1.41722	1.01666	20.2595	0.00166655	0.0331195	upregulated	2.34243	2.31397	4.18233	2.08092	1.54014	0.909792	0.978152	0.736526
FBgn0038530	AttD	3R	17625268	17626086	+	protein_coding	2.78913	1.44813	20.7248	0.00314329	0.0095649	upregulated	0.136322	1.53784	0.234476	4.82789	4.10208	4.5245	2.45611	0.67171	39.8979	0.000362759	0.00331025	upregulated	0.365899	0.508833	0.484855	3.72124	1.65377	2.13013	0.417461	1.25034	0.403142	0.541991	0.725301	unchanged	1.61739	1.9283	5.76722	0.812068	3.90959	1.08038	0.935624	1.96407
FBgn0085296	CG34267	3L	500014	500451	-	protein_coding	2.78208	2.24903	114.582	2.23349e-05	0.000267819	upregulated	0.863372	1.78722	0.844115	8.0984	7.66743	8.08476	-2.18619	3.79724	16.4481	0.00461244	0.0175273	downregulated	8.23273	39.1292	21.1573	5.01934	3.56197	6.43477	0.782314	2.29934	2.37408	0.159309	0.360635	unchanged	2.3982	5.15822	13.1193	3.04525	4.38348	3.298	3.61491	2.88473
FBgn0039470	CG6296	3R	27003236	27005469	-	protein_coding	2.7769	7.78166	1135.89	1.45051e-08	3.61211e-06	upregulated	56.3009	61.8877	51.7255	382.182	384.982	369.414	3.13034	6.3092	78.8585	4.06287e-05	0.000991488	upregulated	26.6649	9.26076	12.6503	148.417	143.199	134.065	2.07283	6.75673	71.8312	1.8481e-05	0.00402521	upregulated	99.163	156.337	199.431	235.55	44.3087	43.3857	41.2525	37.9311
FBgn0052640	CG32640	X	13178005	13178523	+	protein_coding	2.75767	-0.972545	10.6215	0.0153293	0.0333359	upregulated	0	0.290943	0	1.0123	0.53672	0.593377	NA	NA	NA	NA	NA	unchanged	NA	NA	NA	NA	NA	NA	-0.306405	0.836742	2.05144	0.187388	0.395756	unchanged	1.78471	1.8801	1.32074	1.01508	1.71785	1.81958	1.82872	2.1482
FBgn0031033	CG14219	X	19587348	19590170	-	protein_coding	2.75594	2.89797	24.5358	0.00202265	0.00674511	upregulated	0.454406	3.90695	1.21928	11.9919	12.2679	13.4622	2.03946	1.83009	6.07854	0.0423737	0.0909351	unchanged	0.457374	3.20565	0.484855	10.6445	3.13792	2.70704	NA	NA	NA	NA	NA	unchanged	NA	NA	NA	NA	NA	NA	NA	NA
FBgn0040393	CG14265	X	3236130	3236686	-	protein_coding	2.75406	6.05306	636.447	9.47416e-08	9.90502e-06	upregulated	19.3577	17.9969	14.5375	110.925	111.561	119.269	0.390636	4.77308	9.14304	0.0187688	0.0494551	unchanged	22.2284	22.0833	26.4026	25.5727	31.8033	35.2803	1.4064	5.101	9.26452	0.0146776	0.0991352	unchanged	36.2519	37.9394	86.6843	34.6144	17.9486	35.0838	12.0781	10.1272
FBgn0034480	CG16898	2R	20003620	20005003	-	protein_coding	2.74731	4.28425	628.258	9.87916e-08	9.96751e-06	upregulated	4.27142	5.15385	5.76812	32.121	34.0051	33.4887	1.05637	3.34061	54.2414	0.000137774	0.00184857	upregulated	5.16832	7.02189	7.31691	14.1061	12.0852	14.334	-3.95341	4.57596	49.4799	7.63681e-05	0.00816322	downregulated	1.0039	6.70086	2.20123	1.47187	65.8707	27.5781	47.334	39.3427
FBgn0051926	CG31926	2L	1495460	1497071	+	protein_coding	2.7414	-1.15514	24.6207	0.00200418	0.00670578	upregulated	0	0.12469	0.140686	0.545084	0.728406	0.556291	NA	NA	NA	NA	NA	unchanged	NA	NA	NA	NA	NA	NA	NA	NA	NA	NA	NA	unchanged	NA	NA	NA	NA	NA	NA	NA	NA
FBgn0263314	CG43400	2L	8490739	8491360	+	protein_coding	2.73372	0.449405	259.31	1.69895e-06	4.94359e-05	upregulated	0.318084	0.374069	0.281372	2.06353	2.18522	2.18808	-0.790047	-0.51894	3.56198	0.100136	0.175353	unchanged	0.548849	0.814133	0.96971	0.259621	0.720874	0.355022	NA	NA	NA	NA	NA	unchanged	NA	NA	NA	NA	NA	NA	NA	NA
FBgn0039435	TwdlP	3R	26620608	26621364	-	protein_coding	2.73284	5.47798	971.809	2.40616e-08	4.60092e-06	upregulated	10.9057	13.134	11.1611	75.3774	74.4508	78.8449	-2.88051	6.43705	29.732	0.000883806	0.00580834	downregulated	61.471	264.695	131.528	19.6447	14.7143	27.7805	1.22171	5.44241	3.50022	0.0956927	0.271226	unchanged	33.9653	41.6996	135.816	26.443	43.6571	27.0663	27.4308	6.50598
FBgn0035022	CG11413	2R	24536190	24536791	+	protein_coding	2.72653	3.14835	95.5624	3.91536e-05	0.000392563	upregulated	1.6813	3.53288	1.64134	13.705	16.0633	15.094	1.41539	-0.297183	7.24593	0.0303544	0.0704254	unchanged	0.137212	0.203533	0.793399	0.951944	0.932896	1.24258	0.422049	3.40752	3.48805	0.0961835	0.271667	unchanged	13.8315	10.7503	14.352	8.72973	9.35933	10.6332	10.2919	5.76945
FBgn0262620	lncRNA:CR43144	2L	21657625	21658249	+	ncRNA	2.71898	0.173473	87.4627	5.13865e-05	0.000468295	upregulated	0.363525	0.24938	0.187581	2.10247	1.72517	1.40927	NA	NA	NA	NA	NA	unchanged	NA	NA	NA	NA	NA	NA	NA	NA	NA	NA	NA	unchanged	NA	NA	NA	NA	NA	NA	NA	NA
FBgn0033821	CG10799	2R	13257886	13258477	+	protein_coding	2.71223	4.3681	1959.72	2.46554e-09	2.30882e-06	upregulated	5.5892	5.6526	5.20538	34.6518	34.2734	36.3814	2.43053	4.9183	276.819	5.5161e-07	0.00016769	upregulated	8.50715	9.31164	10.4023	61.1408	45.7967	45.0878	0.0977176	4.00174	0.0622893	0.808772	0.896957	unchanged	10.2621	17.5958	27.9996	8.93274	23.5168	14.8978	11.5252	11.9685
FBgn0028583	lcs	X	21396727	21397316	-	protein_coding	2.70592	5.79115	389.239	4.62463e-07	2.17195e-05	upregulated	18.0399	14.0484	12.4741	89.9779	91.6258	102.061	0.360626	3.69563	2.19631	0.18096	0.277237	unchanged	15.0019	9.00634	9.74118	10.9041	14.1206	18.328	1.24042	4.07826	4.10603	0.0748264	0.235648	unchanged	12.0468	10.6057	57.7602	11.572	12.6173	13.59	5.9965	7.91765
FBgn0003863	alphaTry	2R	11344260	11345119	-	protein_coding	2.70049	7.18636	1025.45	2.02141e-08	4.4174e-06	upregulated	37.125	43.4752	37.0942	244.003	243.556	259.491	0.738981	5.30258	26.2747	0.001269	0.00731427	unchanged	34.0744	30.9879	23.4494	45.9097	46.2207	55.3834	1.11054	6.48405	12.6086	0.006674	0.0660623	unchanged	91.9683	113.625	194.941	81.6636	82.6938	48.3327	53.0754	43.7005
FBgn0023197	Jon74E	3L	17546739	17549127	-	protein_coding	2.68459	8.94098	304.382	1.0179e-06	3.62116e-05	upregulated	112.693	164.965	123.382	805.635	846.83	866.701	1.08553	6.16164	10.0881	0.015114	0.0418021	upregulated	70.5728	24.424	42.3146	82.4297	114.958	93.8589	0.903329	7.38237	24.2764	0.000933218	0.0255129	unchanged	189.235	260.61	246.273	165.51	147.439	104.228	121.631	94.2753
FBgn0263321	CG43402	2L	1442627	1443832	+	protein_coding	2.6755	0.950726	122.418	1.81803e-05	0.000230952	upregulated	0.590728	0.290943	0.609639	3.42625	2.83695	3.00397	2.71462	1.51013	159.437	3.74892e-06	0.000334588	upregulated	0.823273	0.559716	0.749322	5.49531	4.8765	3.77211	-0.44984	1.11596	6.02757	0.0376209	0.16294	unchanged	1.95203	1.59085	2.06915	1.31961	2.60639	2.33134	2.12642	2.57784
FBgn0085483	CG34454	3L	231681	232350	-	protein_coding	2.67489	1.9384	427.105	3.43077e-07	1.91946e-05	upregulated	1.04513	1.08064	0.891011	6.65782	6.47898	5.78542	NA	NA	NA	NA	NA	unchanged	NA	NA	NA	NA	NA	NA	1.64956	2.82029	12.2665	0.00718735	0.0689781	unchanged	6.69266	7.08652	21.44	5.989	4.0873	3.75289	3.74249	1.84131
FBgn0030929	CG15043	X	18493193	18494168	-	protein_coding	2.66825	7.14155	151.32	9.36467e-06	0.000150792	upregulated	30.627	52.5775	32.9205	241.667	236.234	244.026	0.83826	5.14301	18.3689	0.00344478	0.0143118	unchanged	30.4154	27.9858	17.4548	45.9962	40.4113	48.9486	0.520555	5.09214	1.36495	0.274046	0.492993	unchanged	25.4879	32.4919	78.2757	21.1645	45.0788	20.4135	22.2423	24.7964
FBgn0035620	CG5150	3L	5595542	5597422	+	protein_coding	2.6661	6.8642	341.933	7.0112e-07	2.80134e-05	upregulated	31.9902	38.1966	25.8393	194.829	197.59	203.009	1.24564	4.89807	72.6023	5.3386e-05	0.00115126	upregulated	21.1764	14.7053	16.9259	38.7701	47.8321	38.5643	1.1737	6.35902	9.61464	0.0134158	0.0949909	unchanged	60.4571	71.3473	126.439	190.734	30.8621	58.3404	55.7547	57.5104
FBgn0038366	CG4576	3R	15825747	15830321	+	protein_coding	2.648	3.37899	36.4779	0.000681731	0.00296025	upregulated	1.72674	5.27853	1.40686	17.832	16.37	18.2093	-0.0584824	0.982884	0.00593125	0.94072	0.961027	unchanged	0.320162	4.42685	1.1901	2.50967	1.06011	1.997	0.413559	3.75155	1.87084	0.20605	0.417432	unchanged	13.218	17.1619	20.3393	9.6433	17.8893	10.6901	9.86658	7.67214
FBgn0010388	Dro	2R	14745961	14746714	+	protein_coding	2.63598	2.93951	13.8686	0.00842371	0.0207597	upregulated	0.999693	4.90447	0.234476	12.8095	12.7663	12.8689	3.09253	3.68117	9.22181	0.0184233	0.0488228	upregulated	0.137212	6.25864	1.76311	47.727	6.8271	13.1802	-1.33116	0.710055	23.1744	0.00108575	0.0271077	downregulated	0.892355	0.81953	1.18866	0.558297	2.01403	3.07055	1.87125	1.96407
FBgn0001089	Gal	2L	6003574	6006827	-	protein_coding	2.62685	5.73546	557.042	1.45718e-07	1.21902e-05	upregulated	15.7679	12.3443	16.8823	88.732	90.6674	91.38	0.558093	5.15153	23.4723	0.00175255	0.00905472	unchanged	30.2324	29.2579	26.5348	37.4287	49.7403	39.3187	1.35292	3.15426	16.1301	0.00332946	0.0463146	upregulated	7.86388	9.06303	22.0563	10.6076	6.0421	3.98034	4.93329	4.91017
FBgn0025454	Cyp6g1	2R	12185667	12188431	+	protein_coding	2.59484	4.9268	1374.38	7.81205e-09	2.69863e-06	upregulated	8.58828	9.35174	8.11289	51.3937	49.8	52.588	-0.0412589	3.45887	0.0264243	0.875361	0.913999	unchanged	15.8251	8.34486	8.99186	10.0387	12.8485	9.31932	2.14204	3.69141	7.23353	0.0258099	0.131648	unchanged	5.74454	6.84548	60.0495	8.27294	5.62744	5.45875	4.72065	3.13023
FBgn0030985	Obp18a	X	19135081	19135868	-	protein_coding	2.59239	-0.792326	43.4742	0.000413107	0.00206316	upregulated	0.227203	0.0415633	0.140686	0.778692	0.805081	0.852979	NA	NA	NA	NA	NA	unchanged	NA	NA	NA	NA	NA	NA	NA	NA	NA	NA	NA	unchanged	NA	NA	NA	NA	NA	NA	NA	NA
FBgn0261675	Npc1b	X	20934869	20939503	+	protein_coding	2.59228	4.90797	1418.68	7.04708e-09	2.69863e-06	upregulated	8.9518	8.97767	7.83151	50.1478	51.1418	50.437	2.41183	3.83251	125.834	8.43481e-06	0.000504193	upregulated	5.76291	4.63038	2.99729	24.1015	26.2483	20.7244	2.03733	3.31457	42.6703	0.000131771	0.00952255	upregulated	8.36583	12.0519	17.7859	24.2098	3.49494	3.52544	4.25283	4.17365
FBgn0036996	mag	3L	20460683	20462274	+	protein_coding	2.5523	6.47406	196.523	4.10361e-06	8.67822e-05	upregulated	28.0823	18.745	31.795	149.003	150.55	149.494	-0.738327	4.15714	4.98845	0.0598217	0.117936	unchanged	36.0868	14.7053	15.868	13.1541	13.1453	13.624	1.91426	5.29618	6.93069	0.028278	0.138394	unchanged	17.3452	24.3448	171.872	27.458	19.6664	17.0017	14.6298	14.7919
FBgn0032772	CG17350	2L	19380930	19383093	+	protein_coding	2.55	-0.194444	80.8838	6.52495e-05	0.000551454	upregulated	0.272644	0.166253	0.234476	1.59632	1.18845	1.11258	-1.52023	-0.406938	9.76994	0.0162327	0.0441164	downregulated	0.548849	1.67915	0.837477	0.259621	0.424044	0.355022	NA	NA	NA	NA	NA	unchanged	NA	NA	NA	NA	NA	NA	NA	NA
FBgn0038484	CG5246	3R	17136111	17137195	+	protein_coding	2.54474	5.56069	846.299	3.76695e-08	6.16456e-06	upregulated	13.9957	12.3443	15.4754	75.2606	79.8947	82.739	2.61782	5.97593	185.681	2.21535e-06	0.000286311	upregulated	23.1431	15.4176	14.193	110.382	119.241	93.9033	0.390525	3.55049	1.03762	0.336173	0.554954	unchanged	7.58502	14.7515	20.8236	8.72973	16.5269	8.87047	6.97465	8.10178
FBgn0085307	CG34278	3R	17120465	17120808	+	protein_coding	2.54246	5.54961	99.8651	3.4185e-05	0.000359934	upregulated	13.9048	18.7035	8.76942	77.402	77.2111	81.441	3.13173	3.39333	82.8884	3.44326e-05	0.000926425	upregulated	1.14343	1.5265	3.61438	20.1206	15.9864	19.615	-0.305607	6.48479	2.2144	0.172447	0.378761	unchanged	70.3287	77.6143	91.1308	77.9585	66.0484	138.345	92.4566	100.658
FBgn0038756	CG4783	3R	19948443	19948907	+	protein_coding	2.53009	4.29034	404.204	4.09634e-07	2.02136e-05	upregulated	4.77126	6.48387	6.09639	32.2768	30.4781	35.2688	NA	NA	NA	NA	NA	unchanged	NA	NA	NA	NA	NA	NA	0.865008	4.23739	30.0577	0.000455772	0.0174442	unchanged	20.803	23.2361	28.8801	22.8902	16.3492	14.3292	11.3125	11.4775
FBgn0050360	Mal-A6	2R	8465158	8467595	+	protein_coding	2.52495	7.98986	1858.95	2.92729e-09	2.30882e-06	upregulated	75.1588	79.9262	73.2035	420.221	419.37	442.77	1.18467	5.89326	12.7772	0.00870759	0.0276712	upregulated	56.1655	19.4883	33.0142	72.1747	88.8795	85.9153	0.841635	6.7726	19.5066	0.00187538	0.0347938	unchanged	123.758	167.618	141.143	123.942	109.469	71.5324	76.3384	57.5104
FBgn0036563	CG13075	3L	16083993	16085264	+	protein_coding	2.52247	8.15066	138.316	1.24146e-05	0.000178499	upregulated	79.0667	113.218	62.9335	469.162	481.093	482.935	0.369209	6.64852	2.42689	0.162278	0.254366	unchanged	73.4085	125.529	63.516	105.623	117.63	115.338	0.649866	8.03655	3.53974	0.09412	0.26839	unchanged	208.421	388.409	474.585	195.658	310.516	166.435	146.042	199.292
FBgn0033659	Damm	2R	11864112	11866383	-	protein_coding	2.51864	2.35064	548.577	1.53103e-07	1.25365e-05	upregulated	1.49954	1.33002	1.64134	8.72135	7.9358	8.34436	2.31036	2.48587	237.913	9.36278e-07	0.000207542	upregulated	1.4636	2.28975	1.76311	9.04347	9.32896	8.87555	0.690121	1.52986	2.50209	0.149718	0.347759	unchanged	2.3982	2.60321	6.77978	1.62414	2.60639	1.70586	1.78619	2.45509
FBgn0033297	Mal-A8	2R	8471954	8473961	+	protein_coding	2.50946	7.15168	1511.37	5.7372e-09	2.69863e-06	upregulated	42.1689	45.7612	40.8458	234.581	244.284	236.794	1.32153	5.23242	15.221	0.0056333	0.0202489	upregulated	34.8519	14.0438	15.295	43.3567	58.6876	58.4011	-0.680388	5.31084	5.57139	0.0438164	0.176323	unchanged	22.3089	41.6514	31.5216	25.2249	77.4218	37.4721	47.9294	33.5733
FBgn0031277	CG13947	2L	779173	779655	+	protein_coding	2.50922	5.03631	860.809	3.56508e-08	6.10806e-06	upregulated	9.40621	10.9311	9.23837	52.4838	54.0554	58.0397	0.608382	3.3563	8.96885	0.0195629	0.0508549	unchanged	9.37616	6.56394	8.11031	8.91366	13.1029	14.689	1.12819	4.69936	3.54341	0.0939753	0.268271	unchanged	18.6837	19.0902	85.98	14.9217	17.4747	24.6781	11.1424	11.9685
FBgn0052107	CG32107	3L	12857282	12861305	-	protein_coding	2.49215	3.48852	625.124	1.00401e-07	9.96751e-06	upregulated	3.22628	3.69913	3.18888	19.8566	17.1367	18.6914	1.33598	2.2708	17.1263	0.00414918	0.0162127	upregulated	2.10392	4.22331	1.76311	5.6684	8.48087	6.03537	0.192049	3.03474	0.185404	0.677359	0.818868	unchanged	4.62909	8.82199	15.7608	4.66939	11.9065	5.97051	4.84823	7.73352
FBgn0085452	CG34423	2R	23358612	23359204	+	protein_coding	2.49005	2.79534	193.731	4.29395e-06	8.98274e-05	upregulated	2.13571	1.49628	2.62614	11.4468	10.5427	12.1642	1.5979	2.52565	72.798	5.2915e-05	0.00114901	upregulated	2.78998	2.4424	3.12952	10.5579	7.92961	6.87855	-0.125994	3.06561	0.303058	0.595978	0.763275	unchanged	6.58112	8.1953	11.2263	5.22769	9.12238	9.83712	8.20797	7.54939
FBgn0261560	Thor	2L	3478434	3479612	+	protein_coding	2.48966	7.6745	1280.56	9.82878e-09	2.69863e-06	upregulated	62.2536	66.5428	58.4784	326.311	349.06	351.279	2.00122	7.89154	140.31	5.81431e-06	0.000411941	upregulated	70.1611	109.094	105.346	408.644	373.286	355.998	1.05783	7.06152	2.38542	0.158428	0.359217	unchanged	71.1653	115.264	465.119	53.1904	147.617	62.8894	74.297	63.955
FBgn0262794	CG43175	3R	17630717	17645262	+	protein_coding	2.47552	4.10028	156.656	8.39775e-06	0.000140286	upregulated	3.81701	6.85794	4.9709	29.4346	26.951	28.9642	2.69478	4.97431	46.1467	0.000230315	0.00253157	upregulated	4.20784	11.754	9.21225	77.194	38.9696	46.0197	-0.658219	3.649	8.12149	0.0199716	0.115302	unchanged	9.09087	11.3288	11.8426	5.989	18.304	17.5135	13.6091	11.9072
FBgn0265835	CG44624	2R	20234995	20235345	+	protein_coding	2.45224	-0.35986	57.4314	0.000182829	0.00114621	upregulated	0.227203	0.24938	0.140686	0.973365	1.45681	0.964237	-1.17587	-0.338494	8.91799	0.0198029	0.0514035	unchanged	1.14343	1.32297	0.528933	0.346162	0.466448	0.488155	NA	NA	NA	NA	NA	unchanged	NA	NA	NA	NA	NA	NA	NA	NA
FBgn0040759	CG13177	2R	12163675	12164896	+	protein_coding	2.44655	3.69535	149.194	9.7905e-06	0.000155084	upregulated	2.99908	5.36166	3.61094	20.1292	22.1589	21.8066	2.10073	3.08189	62.1531	8.87648e-05	0.00146883	upregulated	2.05818	2.79858	4.54001	12.0291	16.2833	12.1595	1.3606	3.89203	6.45867	0.0327442	0.151535	unchanged	10.9871	18.0779	46.7101	7.2071	9.89245	7.39206	6.84706	9.08382
FBgn0036588	CG13068	3L	16269392	16269911	+	protein_coding	2.4421	3.2893	9.06185	0.0213901	0.0437777	upregulated	2.40835	0.0415633	6.79982	15.1066	15.0282	17.9496	-3.11482	5.13576	60.4687	9.70442e-05	0.00153778	downregulated	38.6938	102.123	48.5296	6.66361	5.8942	9.27495	NA	NA	NA	NA	NA	unchanged	NA	NA	NA	NA	NA	NA	NA	NA
FBgn0266926	lncRNA:CR45377	2R	11704755	11706222	-	ncRNA	2.43656	-1.19883	53.7499	0.000222417	0.0013246	upregulated	0.136322	0.0831265	0.0937906	0.467215	0.651732	0.593377	NA	NA	NA	NA	NA	unchanged	NA	NA	NA	NA	NA	NA	NA	NA	NA	NA	NA	unchanged	NA	NA	NA	NA	NA	NA	NA	NA
FBgn0267164	asRNA:CR45604	X	11089231	11095143	-	ncRNA	2.43189	-0.916188	31.8559	0.000995885	0.00393794	upregulated	0.0908812	0.24938	0.0468953	0.700823	0.766743	0.704635	NA	NA	NA	NA	NA	unchanged	NA	NA	NA	NA	NA	NA	NA	NA	NA	NA	NA	unchanged	NA	NA	NA	NA	NA	NA	NA	NA
FBgn0031732	CG11149	2L	5718121	5720899	-	protein_coding	2.4294	3.31436	1048.9	1.8784e-08	4.27956e-06	upregulated	2.95364	3.20037	3.14198	16.3525	16.7917	15.7987	0.900595	1.71393	27.1011	0.00115994	0.00694917	unchanged	2.78998	2.08621	1.76311	4.24048	4.24044	3.90524	0.956809	2.14108	7.72206	0.0223687	0.121598	unchanged	3.4021	4.14586	9.28918	5.4307	3.79112	2.95682	3.06204	1.90269
FBgn0033729	Cpr49Af	2R	12405932	12407045	+	protein_coding	2.41969	4.24584	59.3121	0.000166134	0.00107555	upregulated	3.18084	5.90198	8.91011	30.5247	31.4365	31.9311	-2.37063	5.81172	31.5491	0.000740904	0.00522067	downregulated	42.49	151.174	88.8167	16.01	18.4459	20.1031	0.240046	3.689	0.157049	0.70154	0.834163	unchanged	7.58502	8.58096	33.4146	4.51713	17.297	12.8508	10.2068	6.81286
FBgn0085310	CG34281	3R	17612887	17613404	+	protein_coding	2.41768	-0.574356	73.0533	8.88877e-05	0.000685386	upregulated	0.181762	0.12469	0.234476	0.895496	0.843418	1.11258	-2.68388	0.496096	15.9196	0.00502025	0.0185793	downregulated	1.05196	4.52861	1.5868	0.519242	0.339235	0.221889	NA	NA	NA	NA	NA	unchanged	NA	NA	NA	NA	NA	NA	NA	NA
FBgn0035626	lin-28	3L	5654681	5657384	+	protein_coding	2.41614	-0.0684923	85.4631	5.51545e-05	0.000491343	upregulated	0.181762	0.374069	0.234476	1.51845	1.41848	1.29801	2.11867	-0.449727	13.0712	0.00823883	0.0265475	upregulated	0.18295	0.101767	0.3967	1.1683	0.466448	1.46447	NA	NA	NA	NA	NA	unchanged	NA	NA	NA	NA	NA	NA	NA	NA
FBgn0032860	CG15130	2L	20423106	20424660	-	protein_coding	2.40868	0.956103	287.839	1.2172e-06	4.04775e-05	upregulated	0.545287	0.540322	0.656534	3.11477	2.87529	3.07814	0.267697	-0.461253	1.16271	0.392691	0.504435	unchanged	0.548849	0.508833	0.661166	0.735593	0.763278	0.576911	NA	NA	NA	NA	NA	unchanged	NA	NA	NA	NA	NA	NA	NA	NA
FBgn0011822	Pgcl	X	436139	437448	-	protein_coding	2.39937	4.43929	337.749	7.29364e-07	2.86082e-05	upregulated	6.31624	8.31265	6.14328	33.0944	37.0337	37.1602	2.56609	2.74676	65.4259	7.51011e-05	0.00134751	upregulated	2.65277	1.42473	1.5868	8.95693	8.98972	15.7985	0.36333	3.74342	1.68699	0.227738	0.442995	unchanged	10.8198	13.8356	19.2387	15.1755	14.7498	7.84696	16.0757	8.0404
FBgn0085482	CG34453	3L	232480	233351	-	protein_coding	2.39838	-0.396185	45.881	0.000353463	0.0018508	upregulated	0.136322	0.12469	0.375162	1.1291	1.11178	1.03841	NA	NA	NA	NA	NA	unchanged	NA	NA	NA	NA	NA	NA	0.680634	-0.205981	3.82775	0.0836025	0.25013	unchanged	0.892355	0.674907	1.45281	0.659805	0.829307	0.56862	0.467812	0.491017
FBgn0031248	CG11912	2L	318362	319259	-	protein_coding	2.39715	5.48612	615.255	1.05701e-07	1.01861e-05	upregulated	13.3595	16.2928	13.5527	72.029	71.6138	78.7708	2.18167	4.76438	28.8369	0.000967222	0.00614402	upregulated	17.0143	4.73215	7.44914	39.2461	41.3442	52.2326	3.38143	3.51326	30.526	0.000432194	0.0171025	upregulated	5.68876	14.0766	39.8862	20.9107	1.65861	3.41172	1.27585	1.59581
FBgn0040256	Ugt86Dd	3R	11126597	11128328	-	protein_coding	2.39457	5.13423	1731.71	3.68628e-09	2.30882e-06	upregulated	12.0418	10.7233	11.1611	58.9859	56.164	58.8556	1.18642	4.0423	88.5022	2.76757e-05	0.000851069	upregulated	9.01026	11.3979	9.56487	19.4716	24.2553	24.3634	0.0541399	4.4698	0.118849	0.738566	0.855502	unchanged	18.1817	26.466	23.333	21.1138	27.7818	20.4135	18.2447	20.6841
FBgn0052572	CG32572	X	16721183	16726948	+	protein_coding	2.38826	1.10132	109.634	2.56141e-05	0.000294604	upregulated	0.908812	0.623449	0.422058	3.54305	3.18199	3.33774	2.17051	1.70966	220.981	1.21085e-06	0.000226026	upregulated	1.23491	1.27208	0.925633	5.40877	5.00371	5.01468	NA	NA	NA	NA	NA	unchanged	NA	NA	NA	NA	NA	NA	NA	NA
FBgn0038083	CG5999	3R	12741958	12743680	-	protein_coding	2.38153	4.26417	1372.85	7.84032e-09	2.69863e-06	upregulated	5.95272	6.15136	6.51845	30.5637	30.9764	33.192	2.9328	4.59459	608.025	3.44702e-08	6.80576e-05	upregulated	5.80865	5.74981	5.11302	48.5492	40.6234	37.943	0.724829	2.77699	15.3005	0.00388302	0.0505379	unchanged	6.52535	6.89369	10.3898	9.38953	5.98286	4.94699	5.14593	4.35778
FBgn0033301	CG12780	2R	8551859	8552290	-	protein_coding	2.37902	-0.604359	66.9266	0.000115761	0.00082943	upregulated	0.181762	0.166253	0.187581	0.739757	0.881755	1.14967	1.97521	-1.28121	29.7966	0.000878143	0.00578541	upregulated	0.137212	0.101767	0.132233	0.475972	0.551257	0.488155	NA	NA	NA	NA	NA	unchanged	NA	NA	NA	NA	NA	NA	NA	NA
FBgn0051826	CG31826	2L	15771263	15773113	-	protein_coding	2.37348	-0.17463	46.1053	0.000348493	0.00183464	upregulated	0.136322	0.374069	0.234476	1.0123	1.57182	1.29801	-2.13918	0.708531	18.4821	0.00338847	0.0141275	downregulated	1.37212	4.12155	2.29204	0.649053	0.29683	0.798799	NA	NA	NA	NA	NA	unchanged	NA	NA	NA	NA	NA	NA	NA	NA
FBgn0052368	CG32368	3L	7915437	7915846	+	protein_coding	2.36689	0.699441	85.2535	5.557e-05	0.000494633	upregulated	0.590728	0.290943	0.609639	2.84223	2.3769	2.26225	NA	NA	NA	NA	NA	unchanged	NA	NA	NA	NA	NA	NA	0.405786	0.559481	3.36907	0.10116	0.279365	unchanged	1.22699	1.68727	1.67293	1.57338	1.3032	1.42155	1.19079	0.797903
FBgn0031276	CG12506	2L	773547	774017	+	protein_coding	2.35465	0.466412	159.665	7.90959e-06	0.000136008	upregulated	0.454406	0.374069	0.422058	2.29714	1.80185	2.18808	-0.18486	-0.666198	0.171022	0.691312	0.771265	unchanged	0.731798	0.559716	0.440777	0.216351	0.551257	0.754421	2.26966	2.74658	6.04991	0.0373466	0.162363	unchanged	2.11934	3.66378	33.6788	2.58847	1.83632	3.01369	2.21147	1.96407
FBgn0035619	CG10592	3L	5592741	5595272	-	protein_coding	2.34343	7.1803	428.535	3.39405e-07	1.91281e-05	upregulated	45.7587	56.2767	42.6278	240.149	237.921	238.908	0.950125	5.61476	87.5671	2.86751e-05	0.000857032	unchanged	36.8643	29.2579	33.8958	59.8859	71.1969	61.9957	1.39535	6.64024	18.7444	0.00212074	0.036898	upregulated	79.4754	105.671	160.646	225.146	38.1481	63.5148	58.7742	60.2723
FBgn0050413	CG30413	2R	23329543	23330068	-	protein_coding	2.34221	4.4996	208.005	3.42727e-06	7.67765e-05	upregulated	7.45226	5.69417	9.37906	35.3137	38.0305	37.7907	0.567935	2.96219	4.75262	0.0647799	0.125434	unchanged	7.9583	3.71448	6.83205	8.26461	8.22644	11.0501	-0.455462	0.860111	1.35009	0.276492	0.495529	unchanged	1.33853	1.15698	2.55342	0.609051	2.19174	1.47841	2.38159	1.90269
FBgn0027586	CG5867	2L	13236494	13239297	+	protein_coding	2.33039	1.02928	137.943	1.252e-05	0.00017899	upregulated	0.636169	0.457196	0.844115	2.99796	3.22032	3.26357	-1.73504	0.565595	15.3908	0.00547583	0.019824	downregulated	1.37212	3.6636	1.5868	0.605783	0.551257	0.798799	0.93129	1.0796	1.59978	0.23913	0.455179	unchanged	1.3943	0.723114	7.13198	0.862822	1.54014	1.649	1.48849	0.797903
FBgn0261997	CG42815	3L	17791079	17791486	-	protein_coding	2.32452	6.62834	38.9065	0.000567864	0.00258003	upregulated	21.039	54.4063	23.9166	152.663	154.767	180.572	3.30053	5.21083	70.7541	5.81125e-05	0.00120403	upregulated	2.65277	7.88691	9.82934	69.9246	54.0231	76.6403	-0.549672	8.13542	22.7893	0.00114623	0.0279103	unchanged	240.155	238.724	237.292	189.415	291.975	375.972	307.225	368.14
FBgn0263081	CG43349	2L	1200205	1200663	+	protein_coding	2.31965	5.38359	341.313	7.05215e-07	2.80723e-05	upregulated	11.7237	16.4591	13.881	67.6294	67.6268	70.0185	1.40246	4.71547	107.198	1.45329e-05	0.000628579	upregulated	13.0352	15.9265	14.1049	43.6164	31.5912	38.4311	0.96608	3.22259	2.39346	0.157806	0.358715	unchanged	5.46567	9.25586	28.66	4.2126	11.0772	4.54896	4.72065	4.78742
FBgn0050334	CG30334	2R	12440633	12441320	-	protein_coding	2.3123	0.112904	114.124	2.26145e-05	0.000270543	upregulated	0.408965	0.332506	0.234476	1.63525	1.68684	1.48344	NA	NA	NA	NA	NA	unchanged	NA	NA	NA	NA	NA	NA	2.86339	0.94697	9.81012	0.0127698	0.0927052	unchanged	0.780811	1.78368	8.71686	0.862822	0.770071	0.341172	0.467812	0.122754
FBgn0035265	PIG-Wb	3L	1735853	1738106	-	protein_coding	2.30856	3.37354	460.345	2.69512e-07	1.64553e-05	upregulated	3.95333	3.49131	2.9544	16.7029	17.2901	16.3549	1.69995	2.87027	143.065	5.43962e-06	0.000411941	upregulated	3.70473	3.76536	2.68874	11.8993	10.177	10.8282	0.909719	2.57074	9.63907	0.0133328	0.0947155	unchanged	4.85218	5.73671	11.1382	8.22219	5.44973	3.80975	3.99766	3.00748
FBgn0002569	Mal-A2	2R	8453627	8455782	+	protein_coding	2.30445	5.91178	985.982	2.2958e-08	4.59321e-06	upregulated	22.4931	18.6203	20.3057	96.8304	96.0346	102.988	1.37388	5.40857	113.842	1.1856e-05	0.000583344	upregulated	28.0828	22.3378	20.3198	62.3956	65.854	54.8509	0.341876	5.17916	3.79151	0.0848405	0.252372	unchanged	32.4036	37.0235	49.9238	40.4004	40.3991	33.0368	26.0699	28.7245
FBgn0003254	rib	2R	19270078	19281396	+	protein_coding	2.29828	-0.0181422	97.3119	3.70264e-05	0.000378138	upregulated	0.318084	0.207816	0.375162	1.28484	1.49515	1.55761	NA	NA	NA	NA	NA	unchanged	NA	NA	NA	NA	NA	NA	0.304412	0.0794889	0.649477	0.442011	0.648236	unchanged	0.725039	1.10878	1.71696	0.558297	1.18472	0.739206	0.76551	0.736526
FBgn0039476	CG6271	3R	27024968	27026109	-	protein_coding	2.29422	5.7194	98.3502	3.5835e-05	0.000369673	upregulated	21.6297	11.3468	21.1967	86.0065	83.3834	89.0807	-0.0755465	4.14137	0.0411374	0.844917	0.891149	unchanged	24.7439	10.3293	18.9094	9.73579	19.8028	21.7451	2.80031	4.61772	7.55192	0.0234982	0.125062	unchanged	4.96373	24.7305	130.225	5.73523	8.41155	5.91365	4.25283	6.13771
FBgn0044812	TotC	3R	20872988	20873580	+	protein_coding	2.29058	-0.77482	15.5803	0.00639376	0.0166037	upregulated	0	0.166253	0.328267	0.778692	0.766743	0.852979	NA	NA	NA	NA	NA	unchanged	NA	NA	NA	NA	NA	NA	NA	NA	NA	NA	NA	unchanged	NA	NA	NA	NA	NA	NA	NA	NA
FBgn0037166	CG11426	3L	22470556	22473509	+	protein_coding	2.29042	4.69814	765.904	5.20462e-08	7.14502e-06	upregulated	9.22444	9.22705	8.11289	39.6354	41.3275	45.9867	1.05726	3.20501	161.598	3.57909e-06	0.000334048	upregulated	5.67144	6.10599	5.9505	12.0291	13.1878	11.627	0.842186	4.58899	15.433	0.00378738	0.0503718	unchanged	27.5515	33.6489	39.446	21.063	21.4435	18.6507	14.7999	14.1167
FBgn0265081	asRNA:CR44192	3R	10052846	10054298	-	ncRNA	2.2802	2.73882	309.786	9.62135e-07	3.51623e-05	upregulated	2.59011	2.28598	1.87581	9.73365	11.2328	11.1258	1.62445	1.03837	123.587	8.96872e-06	0.00052146	upregulated	1.05196	0.814133	0.96971	2.8991	2.9683	2.92893	0.797966	1.2838	3.51872	0.0949521	0.270089	unchanged	1.78471	3.27812	5.0188	1.47187	2.60639	1.25096	1.65861	1.28892
FBgn0262007	CG42825	3L	10095754	10098115	-	protein_coding	2.27963	2.03826	269.214	1.50734e-06	4.62481e-05	upregulated	1.59042	1.08064	1.45375	6.46314	6.55566	6.49006	0.508267	1.86407	5.05618	0.0584899	0.11615	unchanged	3.4303	2.54416	2.7769	3.02891	5.38535	4.03837	1.72191	1.21925	23.0528	0.00110442	0.0274354	upregulated	2.17512	3.90482	5.15087	2.08092	1.24396	1.25096	0.935624	0.675148
FBgn0023495	Lip3	3R	13370240	13371904	-	protein_coding	2.27561	3.36938	37.8231	0.000615318	0.0027385	upregulated	5.13479	1.41315	4.12679	15.6517	16.6383	17.69	0.143024	1.81669	0.12028	0.738702	0.808637	unchanged	5.07685	1.8318	2.82098	2.8991	2.54426	5.36971	3.33176	3.15815	8.58251	0.0175892	0.108592	unchanged	3.4021	1.44623	52.5213	4.2126	1.83632	2.10389	0.978152	1.47305
FBgn0036225	CG5883	3L	11943640	11944852	-	protein_coding	2.27315	4.87143	2345.3	1.3745e-09	2.30882e-06	upregulated	10.2696	9.80893	10.2232	46.7605	48.3432	47.8039	0.997749	3.31663	18.905	0.00318838	0.0136358	unchanged	8.36994	4.17243	7.09652	11.4233	13.1029	14.8222	0.593168	3.39378	2.8389	0.127857	0.317426	unchanged	7.36193	11.4252	21.6601	8.72973	11.5511	7.10775	8.12291	6.56735
FBgn0039645	CG11898	3R	29165643	29171508	+	protein_coding	2.27289	1.31711	274.348	1.41907e-06	4.41726e-05	upregulated	0.954253	0.706576	0.79722	3.73772	3.87205	4.00529	NA	NA	NA	NA	NA	unchanged	NA	NA	NA	NA	NA	NA	0.238671	0.110424	0.151342	0.706712	0.837039	unchanged	0.390405	0.723114	2.28928	0.659805	1.59938	0.454896	1.02068	0.491017
FBgn0031178	CG10918	X	21428614	21429256	-	protein_coding	2.26339	5.09288	413.693	3.80171e-07	2.00343e-05	upregulated	14.0866	10.8896	10.5983	53.0289	55.3972	58.1509	1.44649	2.99959	14.6142	0.00624577	0.0218458	upregulated	4.29931	3.81625	4.54001	6.49053	9.28655	18.8162	0.783585	3.79504	1.54911	0.246113	0.46087	unchanged	6.58112	10.4128	44.2447	6.6488	11.2549	13.59	7.9528	7.85627
FBgn0039441	TwdlN	3R	26631869	26632956	+	protein_coding	2.26274	6.41608	36.5671	0.000677043	0.00294586	upregulated	18.5852	21.0726	49.709	133.974	134.947	149.012	-2.7234	8.47244	34.074	0.000587833	0.00451511	downregulated	284.075	1051.45	513.991	88.877	73.0627	118.089	0.6164	4.53828	1.44871	0.260816	0.47765	unchanged	26.1572	21.7416	48.6912	13.7036	31.3952	17.8547	18.4148	5.76945
FBgn0040797	CG13066	3L	16272909	16273608	+	protein_coding	2.25296	2.90973	7.63689	0.030008	0.0576369	unchanged	1.54498	0.0831265	6.28397	11.8361	10.5811	13.6106	-2.86003	5.12638	91.1342	2.50922e-05	0.000803168	downregulated	41.3009	90.5723	52.4966	8.35115	7.54797	9.45246	NA	NA	NA	NA	NA	unchanged	NA	NA	NA	NA	NA	NA	NA	NA
FBgn0261681	CG42728	3L	15527620	15528196	-	protein_coding	2.23097	4.21736	482.307	2.31928e-07	1.54728e-05	upregulated	5.99816	7.48139	6.14328	29.0063	29.4046	31.7086	0.868154	2.78154	9.45726	0.0174383	0.0467012	unchanged	6.17455	2.59505	5.50972	7.48574	8.52327	10.2069	-0.271378	1.82038	0.499489	0.498423	0.691649	unchanged	2.34243	2.60321	5.76722	1.47187	4.56119	3.07055	3.78502	3.68263
FBgn0051454	CG31454	3R	8521658	8523520	+	protein_coding	2.22124	2.84261	218.505	2.93098e-06	6.92824e-05	upregulated	1.95395	2.66005	2.90751	12.0308	10.466	11.7934	2.17114	1.18409	208.965	1.47068e-06	0.000244501	upregulated	0.823273	0.763249	0.749322	3.72124	3.68918	3.15082	0.641409	2.54035	8.89377	0.0161789	0.103846	unchanged	4.62909	6.45982	7.8804	8.52671	4.26501	3.58231	4.508	5.58532
FBgn0052302	CG32302	3L	2268825	2269903	+	protein_coding	2.19196	7.64369	561.537	1.41985e-07	1.19715e-05	upregulated	63.9349	78.3468	75.4545	320.004	311.796	339.56	-0.0587446	6.16174	0.098221	0.762908	0.82695	unchanged	80.818	79.4797	58.6675	88.0981	56.6946	65.0578	1.23266	6.18432	4.04221	0.076731	0.238909	unchanged	40.6579	54.1854	257.72	45.425	59.2955	32.1839	41.21	41.8592
FBgn0002534	Lcp3	2R	8435310	8436095	+	protein_coding	2.18886	5.02599	65.9107	0.000121204	0.000853848	upregulated	8.81548	17.415	9.0039	51.5884	50.9118	55.1099	-6.26183	6.29561	34.0383	0.000589699	0.00452079	downregulated	30.6898	346.77	87.9792	1.77408	0.763278	3.55022	2.83236	3.85581	2.94111	0.122056	0.309592	unchanged	0.613494	0.626699	95.1371	0.253771	2.84334	5.62934	3.48732	2.1482
FBgn0051789	CG31789	2L	18605928	18606684	+	protein_coding	2.18311	7.14296	1556.03	5.21911e-09	2.69863e-06	upregulated	49.2122	51.4553	54.0234	231.077	223.506	230.824	-0.746043	4.45396	2.99883	0.125977	0.20911	unchanged	39.2884	25.8487	17.0581	23.5823	7.67519	17.6623	0.631585	6.17159	5.32802	0.0476484	0.184143	unchanged	66.3689	95.6921	123.885	59.8392	60.0063	41.6798	47.7593	77.949
FBgn0038680	Cyp12a5	3R	19132648	19134704	+	protein_coding	2.17736	4.96563	1748.93	3.56963e-09	2.30882e-06	upregulated	11.7691	11.4715	10.9266	49.2133	49.685	51.9576	1.35986	4.52195	390.273	1.65119e-07	0.000108004	upregulated	12.3948	12.6699	13.3556	33.2748	31.1248	34.1265	0.351528	4.62063	2.1972	0.173948	0.381036	unchanged	18.5164	26.8034	39.8862	23.1947	26.834	19.8448	21.6469	18.2904
FBgn0033294	Mal-A4	2R	8458815	8460884	+	protein_coding	2.173	6.50812	164.773	7.16247e-06	0.000128254	upregulated	41.5327	24.9795	33.8115	145.849	143.113	151.645	0.833012	5.16393	16.4222	0.00463135	0.01756	unchanged	34.6232	19.6918	22.7441	38.9432	48.977	49.3037	2.456	4.55496	22.0056	0.00128267	0.0295213	upregulated	14.3892	21.4524	76.2946	42.8873	10.7218	6.53913	6.33672	5.40119
FBgn0053143	CG33143	2R	22614328	22634084	+	protein_coding	2.1722	3.25941	567.424	1.37284e-07	1.17603e-05	upregulated	3.86245	3.15881	3.37646	14.5226	15.9866	15.2053	1.091	2.19041	68.4682	6.47259e-05	0.00126829	upregulated	3.33883	2.39151	2.7769	5.75494	6.14863	6.25726	-0.276261	1.61399	1.81927	0.211838	0.424004	unchanged	1.84048	3.03708	2.3333	3.40053	2.90258	2.89996	3.61491	3.62125
FBgn0039086	CG16732	3R	23534900	23536710	-	protein_coding	2.17004	1.54599	126.273	1.65048e-05	0.000217652	upregulated	1.36322	0.914392	0.79722	4.71109	4.67714	4.15364	1.13911	0.79084	16.9059	0.00429294	0.0166279	upregulated	1.0977	1.01767	0.925633	2.72602	2.54426	1.42009	0.561478	0.869792	2.8957	0.12459	0.313416	unchanged	1.50585	1.68727	2.8616	2.03017	1.42167	1.59214	0.722982	1.90269
FBgn0000277	CecA2	3R	30212156	30212568	+	protein_coding	2.15338	-0.989116	22.8431	0.0024421	0.00781065	upregulated	0.0454406	0.207816	0.187581	0.856561	0.575058	0.556291	NA	NA	NA	NA	NA	unchanged	NA	NA	NA	NA	NA	NA	NA	NA	NA	NA	NA	unchanged	NA	NA	NA	NA	NA	NA	NA	NA
FBgn0031249	CG11911	2L	320279	321248	-	protein_coding	2.15227	8.53791	583.15	1.25683e-07	1.14655e-05	upregulated	135.277	153.826	124.976	582.617	592.616	621.785	2.10103	6.76017	13.3984	0.00775459	0.0254343	upregulated	79.4001	12.1102	31.207	189.999	149.772	186.431	3.8206	5.72852	45.6137	0.000103206	0.00862643	upregulated	40.2675	65.2731	135.111	148.71	4.26501	13.8175	4.16778	5.8922
FBgn0004554	Edg91	3R	17610856	17611511	-	protein_coding	2.15149	2.73647	80.6445	6.58411e-05	0.000555139	upregulated	1.49954	3.2835	2.43856	10.7849	10.3127	10.4583	-1.89133	2.996	64.5361	7.85324e-05	0.00137885	downregulated	9.4219	16.9441	11.2839	3.80778	2.9683	3.32833	1.70269	3.81061	3.04911	0.116293	0.302156	unchanged	4.406	5.78491	68.6343	3.45129	8.8262	7.67637	6.03903	3.68263
FBgn0010041	GstD5	3R	12375733	12376572	+	protein_coding	2.14264	3.39059	114.615	2.23153e-05	0.000267819	upregulated	3.08996	5.23697	3.18888	16.1968	16.715	17.0596	2.49932	4.15193	99.2747	1.8829e-05	0.000705426	upregulated	6.40323	3.9689	5.46564	35.1787	20.6933	33.9046	0.0499669	1.63305	0.0215568	0.886656	0.94189	unchanged	1.84048	4.04944	2.55342	3.6543	4.91661	2.50193	2.5517	1.90269
FBgn0038353	CG5399	3R	15695241	15697142	+	protein_coding	2.1426	8.15954	1060.52	1.81245e-08	4.21906e-06	upregulated	104.786	114.382	101.153	447.047	460.851	472.625	0.943817	6.6123	134.954	6.64262e-06	0.000439547	unchanged	71.7162	65.7921	63.0753	124.272	120.259	140.855	0.899403	7.4399	7.9917	0.0207137	0.116779	unchanged	142.888	209.848	361.045	177.437	171.844	98.7124	127.925	89.1196
FBgn0037007	CG5059	3L	20514598	20519393	-	protein_coding	2.14203	6.21197	998.3	2.20519e-08	4.54915e-06	upregulated	26.7191	29.4268	26.7772	119.724	123.599	113.891	1.78863	5.84852	451.123	9.90598e-08	8.10766e-05	upregulated	24.3323	25.3908	27.6808	97.5743	83.4518	86.0928	0.0423015	5.54934	0.0144999	0.90692	0.951428	unchanged	29.7824	41.555	85.0114	30.2495	62.0796	37.6426	44.3571	41.3068
FBgn0052865	lncRNA:alphagamma-element	3R	12475336	12478267	-	ncRNA	2.12211	-1.26579	36.7819	0.000665929	0.00291289	upregulated	0.0908812	0.12469	0.140686	0.622954	0.53672	0.407947	NA	NA	NA	NA	NA	unchanged	NA	NA	NA	NA	NA	NA	NA	NA	NA	NA	NA	unchanged	NA	NA	NA	NA	NA	NA	NA	NA
FBgn0034279	CG18635	2R	17767808	17769989	-	protein_coding	2.11672	2.82551	639.331	9.33671e-08	9.89876e-06	upregulated	2.72644	2.41067	2.76682	10.707	11.3861	11.3483	1.21385	1.83111	89.6005	2.65581e-05	0.000821447	upregulated	2.14966	2.1371	1.93942	5.40877	4.53727	4.48215	0.518396	2.56892	1.82643	0.211021	0.422861	unchanged	4.51755	6.79727	12.4149	3.19752	5.03508	4.0372	4.72065	5.46256
FBgn0000276	CecA1	3R	30210874	30211273	+	protein_coding	2.1036	-0.916648	8.04078	0.02716	0.0531293	unchanged	0.0454406	0.415633	0	0.739757	0.575058	0.778807	NA	NA	NA	NA	NA	unchanged	NA	NA	NA	NA	NA	NA	NA	NA	NA	NA	NA	unchanged	NA	NA	NA	NA	NA	NA	NA	NA
FBgn0031000	Muc18B	X	19215515	19216660	+	protein_coding	2.10041	7.37142	260.706	1.6701e-06	4.88617e-05	upregulated	58.7093	75.6451	55.3833	266.313	273.996	254.262	1.6844	6.11288	171.924	2.89073e-06	0.000320389	upregulated	38.6938	30.4282	29.2235	102.723	94.9433	118.089	0.329716	6.39059	1.75204	0.219723	0.433324	unchanged	80.1446	88.1235	126.659	74.1519	110.239	62.1502	71.9154	54.6256
FBgn0010357	betaTry	2R	11346325	11347395	+	protein_coding	2.09786	9.31011	500.467	2.05874e-07	1.45993e-05	upregulated	218.933	270.618	239.729	985.707	985.189	1077.5	1.51284	8.13541	40.2839	0.000352107	0.00324085	upregulated	208.745	114.182	114.867	371.431	424.51	451.765	0.433059	9.00181	5.61964	0.0431033	0.175045	unchanged	560.566	596.039	620.042	559.109	608.297	381.26	456.627	309.586
FBgn0031971	Sirup	2L	7998869	7999676	+	protein_coding	2.09477	5.25375	898.196	3.10621e-08	5.54354e-06	upregulated	15.0863	14.4225	14.2562	59.531	56.509	66.4211	0.34098	4.32644	1.43558	0.269009	0.377507	unchanged	14.7274	19.183	18.9534	32.0632	13.8662	20.9019	-0.148522	4.07193	0.130604	0.726525	0.848465	unchanged	12.8276	13.5945	27.6914	8.32369	29.7366	13.4763	15.6079	11.9685
FBgn0260026	CG42494	3L	3184404	3186549	+	protein_coding	2.09428	5.76177	476.074	2.41859e-07	1.55781e-05	upregulated	20.7664	22.9429	18.5705	81.9573	92.776	84.9641	1.30171	5.24502	121.183	9.58872e-06	0.000531507	upregulated	20.6733	24.8819	19.9231	57.2032	57.3307	46.5522	0.407885	6.09128	4.34224	0.0682783	0.22421	unchanged	65.867	87.7379	89.9862	64.0011	78.9027	50.0954	44.8674	61.684
FBgn0030773	CG9676	X	16699152	16700170	-	protein_coding	2.08399	-0.723866	19.2124	0.0038127	0.0111561	upregulated	0.0454406	0.24938	0.281372	1.05123	0.766743	0.630463	NA	NA	NA	NA	NA	unchanged	NA	NA	NA	NA	NA	NA	NA	NA	NA	NA	NA	unchanged	NA	NA	NA	NA	NA	NA	NA	NA
FBgn0264776	CG44014	3R	15507940	15508886	-	protein_coding	2.08126	5.91104	292.96	1.15045e-06	3.92325e-05	upregulated	21.3571	27.5149	20.6808	95.6234	91.7409	100.281	1.07815	5.41367	56.1809	0.000123068	0.00172978	upregulated	23.0059	33.2268	25.7855	58.285	63.1401	51.3894	0.219026	5.77382	0.434474	0.527054	0.713149	unchanged	40.6022	51.3411	103.722	35.6802	64.3898	47.7072	47.334	43.7005
FBgn0031910	CG15818	2L	7410909	7412229	+	protein_coding	2.07172	6.94407	2030.16	2.19801e-09	2.30882e-06	upregulated	49.1667	47.6315	46.7077	195.763	191.839	200.969	0.510978	5.36737	41.3344	0.000325082	0.00308277	unchanged	37.8248	31.395	32.6616	49.4146	46.3904	49.2149	0.534182	5.40234	6.0859	0.03691	0.161085	unchanged	37.7578	52.6427	61.6784	45.3743	45.1973	27.2369	26.4101	39.9565
FBgn0039941	CG17167	X	23068301	23081144	+	protein_coding	2.06557	4.65763	805.782	4.41579e-08	6.5534e-06	upregulated	10.4513	8.76985	10.1763	40.4531	40.2924	39.2	1.11162	2.54712	62.0586	8.92048e-05	0.00147109	upregulated	3.97915	3.86713	3.04136	7.3992	7.16634	8.91992	1.37654	3.44532	23.0286	0.00110818	0.0274499	upregulated	11.2102	11.8109	23.9053	14.3634	7.70071	5.57248	6.54937	4.23502
FBgn0259998	CG17571	2L	20255988	20257192	-	protein_coding	2.06554	4.3775	195.559	4.16804e-06	8.76843e-05	upregulated	6.31624	9.3933	8.39426	33.0165	30.6314	35.0463	0.833744	2.86522	14.5442	0.0063218	0.0220033	unchanged	6.40323	4.8848	4.18739	8.52423	7.29355	11.7601	1.84995	5.04783	21.7822	0.00132519	0.0297061	upregulated	22.0858	41.2175	87.873	51.7186	14.9275	18.537	10.3769	13.7485
FBgn0052072	Elo68alpha	3L	11101875	11103030	-	protein_coding	2.05753	-0.739951	29.9283	0.00118292	0.00446955	upregulated	0.318084	0.0831265	0.187581	0.856561	0.843418	0.704635	-0.0173105	-0.773998	0.00238774	0.962363	0.975194	unchanged	0.365899	0.508833	0.617088	0.649053	0.339235	0.488155	NA	NA	NA	NA	NA	unchanged	NA	NA	NA	NA	NA	NA	NA	NA
FBgn0039299	CG11854	3R	25242020	25243262	+	protein_coding	2.05673	1.84169	27.4539	0.0014966	0.00534187	upregulated	1.27234	2.20285	0.515848	5.56765	4.83048	6.1192	NA	NA	NA	NA	NA	unchanged	NA	NA	NA	NA	NA	NA	-0.179625	2.82143	0.502834	0.497028	0.690771	unchanged	7.69656	8.72558	3.91819	5.73523	9.89245	6.36854	7.69763	5.83083
FBgn0264541	CG43920	2R	17598845	17599253	-	protein_coding	2.05251	-0.84297	55.3985	0.00020343	0.00124341	upregulated	0.181762	0.207816	0.140686	0.778692	0.613395	0.815893	1.75073	0.744977	2.57942	0.151341	0.241311	unchanged	0.594586	0.610599	0.925633	6.36072	0.381639	0.488155	-0.766618	-0.542721	2.04608	0.187908	0.396311	unchanged	0.334633	0.241038	0.572319	0.558297	0.710835	1.47841	0.552869	0.245509
FBgn0041194	Prat2	3L	6911999	6914876	-	protein_coding	2.05126	5.46442	577.531	1.29675e-07	1.15115e-05	upregulated	15.7679	16.75	19.4147	71.7954	68.0101	70.1668	0.466801	5.66085	5.55607	0.0497653	0.102478	unchanged	42.9931	30.5809	53.5545	49.2415	65.5571	60.8419	-0.122031	5.94491	0.24605	0.632298	0.789723	unchanged	38.6501	69.5154	75.7663	49.0793	88.0843	62.5482	51.5444	55.7918
FBgn0034582	Cht9	2R	21067992	21069286	-	protein_coding	2.04278	7.45498	550.308	1.51554e-07	1.25365e-05	upregulated	70.024	61.1396	76.8614	274.1	270.047	291.682	1.01316	6.75312	7.92421	0.025361	0.0616779	unchanged	112.468	39.5872	62.1937	159.105	107.241	165.485	3.38422	6.1833	44.2166	0.000115696	0.00919501	upregulated	60.9032	75.927	263.883	118.765	13.1504	18.139	8.76084	10.9865
FBgn0035621	CG10591	3L	5598557	5599692	-	protein_coding	2.04207	-0.0980528	25.3154	0.00186108	0.00633858	upregulated	0.181762	0.581886	0.187581	1.55738	1.22679	1.18675	0.885287	-0.669828	11.0951	0.0121679	0.0353094	unchanged	0.411636	0.3053	0.3967	0.605783	0.720874	0.754421	-0.286491	0.112821	0.766103	0.405206	0.616788	unchanged	1.0039	0.771322	1.05659	0.659805	1.48091	0.511758	1.23332	1.10479
FBgn0042101	CG18744	3R	7797078	7798771	-	protein_coding	2.04082	2.0005	134.343	1.36006e-05	0.000189876	upregulated	1.09057	1.70409	1.78202	6.15167	6.32563	5.97085	2.29619	2.49712	185.245	2.23344e-06	0.000286311	upregulated	2.01244	1.37385	2.15981	9.34636	10.0074	8.07675	2.46003	1.52079	17.7095	0.00252093	0.0398948	upregulated	1.67317	4.48331	9.42125	2.48696	1.42167	0.625482	0.76551	0.552394
FBgn0033216	CG1946	2R	7714923	7716781	+	protein_coding	2.03956	1.0014	141.908	1.14562e-05	0.000170519	upregulated	0.681609	0.748139	0.79722	2.49181	3.22032	3.26357	1.85132	0.332629	74.1174	4.98731e-05	0.00111015	upregulated	0.503111	0.356183	0.617088	1.77408	1.82339	1.81949	-0.345679	0.691547	0.922776	0.362973	0.57941	unchanged	1.28276	1.54264	0.748417	1.7764	1.54014	1.53527	1.02068	2.82335
FBgn0052750	CG32750	X	6194737	6196439	-	protein_coding	2.03822	3.53338	377.8	5.08992e-07	2.28551e-05	upregulated	4.27142	5.15385	4.12679	18.6886	17.1367	18.6543	1.71595	2.1917	53.3808	0.000145019	0.00191182	upregulated	1.87523	2.7477	1.63088	5.97129	8.56568	5.85786	0.723426	2.59887	12.9166	0.00625005	0.0640755	unchanged	5.46567	7.80963	6.95588	9.13576	4.14654	3.80975	4.04019	6.07634
FBgn0010042	GstD6	3R	12377128	12377907	+	protein_coding	2.03779	4.62411	369.116	5.4847e-07	2.41688e-05	upregulated	10.7694	8.1464	10.2701	36.4039	40.5224	39.8304	0.829729	3.60997	33.7649	0.000604246	0.00460213	unchanged	9.65059	7.27631	9.16817	17.9571	13.5694	14.8665	0.124682	3.10499	0.673894	0.433861	0.642001	unchanged	6.97152	9.59332	7.61625	11.0137	8.70773	8.75675	7.82522	7.42663
FBgn0035176	CG13905	3L	902898	903810	+	protein_coding	2.02854	6.32969	199.815	3.89308e-06	8.38774e-05	upregulated	33.308	37.3654	25.1828	126.148	124.059	131.804	-1.29411	5.29791	48.8701	0.000192136	0.002269	downregulated	45.5544	66.6062	55.4057	17.6975	23.5344	27.026	0.230397	6.72797	0.381401	0.552852	0.732271	unchanged	82.0409	121.917	185.608	61.6156	152.948	84.6106	66.6844	88.0148
FBgn0031579	CG15422	2L	4004984	4005670	+	protein_coding	2.02575	5.0815	412.948	3.82383e-07	2.00343e-05	upregulated	14.0411	11.7208	14.6313	53.5351	48.8032	58.0026	1.70395	3.74037	221.388	1.20313e-06	0.000226026	upregulated	7.31798	5.80069	5.50972	19.9908	19.4212	21.2569	0.422525	4.53868	5.68124	0.042214	0.173339	unchanged	19.576	24.5377	34.7794	25.8339	22.7467	17.6841	20.7113	18.4131
FBgn0024491	Bin1	3R	16186156	16189564	-	protein_coding	2.02122	6.49876	1711.34	3.83085e-09	2.30882e-06	upregulated	35.4437	35.9522	36.9535	142.072	147.176	139.814	0.390501	4.89881	3.93169	0.0868963	0.156681	unchanged	31.9247	19.183	26.0499	38.8566	34.7716	27.4254	0.201916	4.52198	5.24329	0.0490809	0.187159	unchanged	26.3802	23.2361	21.3079	26.2907	21.4435	22.5742	22.3274	19.211
FBgn0034291	CG5770	2R	18044046	18045073	-	protein_coding	2.02095	3.81892	731.038	6.05185e-08	7.44864e-06	upregulated	5.63464	5.94355	5.15848	21.8812	22.6573	21.8437	3.10621	2.04174	101.37	1.75504e-05	0.000682271	upregulated	0.960485	0.661483	0.837477	5.27896	6.10623	10.0294	0.532349	3.58948	0.984063	0.348284	0.565997	unchanged	6.80421	6.79727	28.0877	13.5514	15.8753	8.24499	10.7171	4.35778
FBgn0032713	CG17323	2L	18823548	18826716	+	protein_coding	2.01188	6.07204	245.529	2.02217e-06	5.39522e-05	upregulated	24.7197	23.4001	32.9205	103.527	106.424	108.699	1.32454	6.24469	182.415	2.35565e-06	0.000293161	upregulated	42.8102	38.1625	48.6178	99.4782	114.28	110.545	-0.412575	7.12456	7.45641	0.0241635	0.126626	unchanged	108.812	135.222	141.275	88.8707	179.367	154.608	143.235	163.57
FBgn0039319	CG13659	3R	25300891	25302317	+	protein_coding	2.0113	5.06982	1012.34	2.10751e-08	4.51344e-06	upregulated	14.1775	13.5912	12.5679	50.9265	52.2536	55.5549	2.52269	5.03901	301.946	4.06874e-07	0.000158083	upregulated	9.74206	9.92224	9.43264	67.588	46.3904	52.987	-0.670565	5.74207	35.0304	0.000267487	0.0137523	unchanged	39.7656	49.9431	32.0499	42.2275	62.0796	66.5854	68.5557	66.8397
FBgn0034605	CG15661	2R	21215435	21217779	-	protein_coding	2.00965	5.65467	145.819	1.05196e-05	0.00016278	upregulated	17.222	25.8108	17.4919	79.3487	80.048	78.9562	2.35883	5.99947	526.02	5.75675e-08	6.80576e-05	upregulated	22.2284	17.8092	22.3915	114.32	100.286	105.486	-0.0709264	4.62639	0.125862	0.731304	0.851355	unchanged	23.982	28.1533	20.2513	22.9917	35.1271	24.9624	24.4963	16.8173
FBgn0031432	Cyp309a1	2L	2562483	2564830	-	protein_coding	2.00875	6.41899	1607.25	4.69771e-09	2.64753e-06	upregulated	35.58	32.4193	35.2653	132.806	134.218	138.294	0.703649	5.54449	17.6054	0.00385747	0.0155206	unchanged	41.7582	25.289	39.1851	56.9436	57.5003	58.4899	0.542823	5.02329	14.9983	0.00411256	0.0514518	unchanged	34.6345	40.1087	38.2573	39.4868	32.2245	27.8624	26.5802	19.4566
FBgn0266633	asRNA:CR45140	2R	12867609	12869783	+	ncRNA	2.00573	0.603148	58.1462	0.000176236	0.00111758	upregulated	0.681609	0.498759	0.515848	2.0246	2.87529	1.78013	1.9894	0.525142	45.0252	0.000248849	0.00264511	upregulated	0.503111	0.712366	0.3967	2.76929	1.82339	1.77511	-1.17696	0.350147	8.80945	0.0165466	0.104968	unchanged	0.613494	1.15698	0.528295	0.558297	2.54716	0.909792	1.99883	1.10479
FBgn0038784	CG4362	3R	20306216	20307537	-	protein_coding	2.00303	8.68241	743.742	5.72361e-08	7.38414e-06	upregulated	183.671	155.405	159.116	653.478	622.711	671.146	0.783102	7.88741	21.2441	0.00231744	0.0109227	unchanged	222.787	134.739	164.63	285.237	322.019	290.008	2.32055	6.71675	27.0774	0.000649631	0.0213799	upregulated	84.3833	88.3164	324.945	190.075	42.7093	38.1544	29.6848	30.4431
FBgn0035607	CG4835	3L	5479790	5483663	+	protein_coding	1.99974	3.36297	374.708	5.22607e-07	2.32202e-05	upregulated	3.63525	4.5304	4.12679	16.1189	16.7917	15.1682	2.13426	2.11433	175.555	2.68945e-06	0.000305253	upregulated	1.92097	1.32297	1.41049	6.18764	6.74229	7.58859	1.22756	2.21988	26.8237	0.000670469	0.021629	upregulated	6.80421	5.11001	8.18857	5.07542	3.49494	1.93331	3.1471	2.33233
FBgn0011834	Ser6	X	20962605	20963505	-	protein_coding	1.99557	3.96194	405.491	4.05469e-07	2.02136e-05	upregulated	7.17962	6.02667	5.58054	24.412	23.1557	25.5523	0.803836	3.24301	26.7107	0.00120989	0.00710443	unchanged	7.36372	6.86924	6.21496	13.6301	12.7213	9.27495	1.30368	2.64897	9.52238	0.0137348	0.0962427	unchanged	4.18291	4.96538	15.5407	9.6433	4.62043	3.80975	3.06204	2.76197
FBgn0038873	CG5892	3R	21242618	21245418	+	protein_coding	1.98847	3.59015	426.683	3.44169e-07	1.91946e-05	upregulated	5.31655	5.02916	4.17368	18.3771	19.0152	18.9139	3.51229	1.97781	160.237	3.68487e-06	0.000334588	upregulated	0.777536	0.508833	0.528933	5.3655	9.11694	6.43477	4.14685	1.83044	33.3571	0.000317696	0.0150228	upregulated	2.06357	2.69963	6.60368	14.2112	0.177709	0.56862	0.382755	0.306886
FBgn0035542	DOR	3L	4406943	4420648	+	protein_coding	1.98691	5.56696	1918.65	2.64134e-09	2.30882e-06	upregulated	19.7212	18.9944	19.0864	74.7155	75.4092	73.3933	1.15997	5.3492	28.2352	0.00102903	0.00640512	upregulated	18.981	34.1427	22.3474	52.3137	50.1643	65.7678	-0.0188036	5.49537	0.00175008	0.967586	0.983576	unchanged	25.4321	37.0235	92.8478	20.2002	57.933	39.5191	41.1249	43.8233
FBgn0038135	CG8773	3R	13294748	13298288	+	protein_coding	1.98571	6.90196	1704.5	3.8811e-09	2.30882e-06	upregulated	49.5757	49.6265	46.9891	189.767	186.779	188.36	0.796642	5.62196	35.8344	0.000504482	0.00411696	unchanged	39.2884	36.178	32.2649	62.4822	72.8083	51.5669	1.24995	6.16275	13.807	0.00519894	0.0582078	unchanged	49.9161	74.6736	160.822	111.253	50.41	46.57	36.4043	36.949
FBgn0011555	thetaTry	2R	11341714	11342760	-	protein_coding	1.98447	5.81731	1107.28	1.5757e-08	3.83468e-06	upregulated	21.6297	22.8598	24.3856	88.1479	86.872	90.935	2.2514	4.32828	52.5695	0.000152301	0.00196185	upregulated	10.4281	5.13921	5.1571	23.8419	35.8317	39.1412	0.217116	5.62155	0.768926	0.404377	0.616074	unchanged	34.0768	51.9678	58.6847	64.3564	66.0484	37.5289	44.3571	34.985
FBgn0015037	Cyp4p1	2R	9240041	9242139	+	protein_coding	1.98223	6.51685	271.796	1.46207e-06	4.52482e-05	upregulated	41.8508	30.1334	40.2831	144.837	146.333	140.964	1.94514	6.86496	335.496	2.81101e-07	0.000135951	upregulated	45.28	53.173	45.5764	205.88	165.589	182.304	-1.42168	4.97597	27.6885	0.000602629	0.0203515	downregulated	12.9949	19.5723	24.6097	10.2016	43.6571	51.517	36.702	52.1092
FBgn0035931	CG13312	3L	8805811	8807213	-	protein_coding	1.98119	3.3757	276.837	1.37871e-06	4.34632e-05	upregulated	4.77126	3.44975	4.36126	15.6517	15.4499	17.2821	0.2595	3.87233	0.458859	0.519439	0.623937	unchanged	7.45519	22.7957	9.65303	17.5677	15.944	13.979	1.54475	2.16573	46.783	9.40089e-05	0.00840886	upregulated	6.24649	5.01359	8.89296	5.53221	2.01403	2.72938	1.82872	2.39371
FBgn0039736	CG7912	3R	30006034	30009189	-	protein_coding	1.97071	3.2675	398.415	4.29085e-07	2.05081e-05	upregulated	4.18054	3.32506	4.22058	15.1845	14.5681	15.0199	1.1135	2.08608	63.1433	8.43174e-05	0.00143313	upregulated	2.19539	2.49328	3.12952	5.84148	5.55497	5.54722	1.1855	2.59765	59.7958	3.74217e-05	0.00623736	upregulated	6.19071	8.82199	9.72943	7.86691	3.4357	3.75289	3.57238	3.80538
FBgn0262608	CG43134	X	4247313	4247785	+	protein_coding	1.9695	3.48193	94.4542	4.05842e-05	0.000402385	upregulated	5.68008	4.90447	3.0013	16.8587	17.3667	17.8384	-0.166056	2.71915	0.479926	0.510295	0.616223	unchanged	4.57374	9.10811	7.00836	6.92323	6.10623	5.32533	-0.0079575	3.6995	0.002109	0.96442	0.982586	unchanged	14.6123	14.3659	8.23259	14.0082	11.8472	14.7841	12.2907	13.0733
FBgn0038098	CG7381	3R	12967775	12977471	-	protein_coding	1.96811	5.40699	423.713	3.51994e-07	1.94767e-05	upregulated	17.9036	19.2022	15.1003	66.3056	64.3681	68.8317	1.54273	4.47922	60.7828	9.54274e-05	0.00152226	upregulated	15.505	9.51517	8.94778	31.2411	34.2203	33.4608	1.34038	3.5494	48.5216	8.2127e-05	0.00840298	upregulated	11.6564	14.5587	17.4337	22.1288	6.27904	6.25482	7.44246	6.38322
FBgn0032835	CG16772	2L	19962679	19963844	+	protein_coding	1.96089	-1.24436	12.0856	0.0115405	0.0266903	upregulated	0.0454406	0.290943	0.0468953	0.545084	0.460046	0.556291	NA	NA	NA	NA	NA	unchanged	NA	NA	NA	NA	NA	NA	7.7564	6.19466	9.47432	0.0139047	0.0968919	unchanged	0.892355	1.44623	557.307	1.42112	0.770071	0.341172	0.340227	1.3503
FBgn0036939	CG7365	3L	20124298	20127381	-	protein_coding	1.96031	2.8779	21.1835	0.00297108	0.00914206	upregulated	1.90851	5.40322	1.50065	10.9406	11.9995	11.0887	-1.24953	2.65765	6.93995	0.0330241	0.0750004	unchanged	3.01867	12.9244	10.5787	4.28375	3.22273	3.5946	0.0861445	3.57816	0.278128	0.611262	0.774101	unchanged	12.3257	12.1965	14.8803	8.88199	13.032	10.4626	12.4608	10.25
FBgn0040363	CG11384	X	1173877	1176035	-	protein_coding	1.95701	3.0224	583.009	1.25781e-07	1.14655e-05	upregulated	3.08996	3.49131	3.32957	12.8874	12.3446	12.3867	0.728953	1.7031	19.598	0.00289203	0.0126944	unchanged	2.88146	2.39151	1.85127	3.93759	3.9436	3.90524	0.451028	2.64568	2.83862	0.127873	0.317426	unchanged	5.13104	6.02595	9.46528	7.41012	7.70071	3.63917	4.97582	4.60329
FBgn0053178	CG33178	X	15082827	15084017	+	protein_coding	1.95598	4.11674	70.7506	9.79212e-05	0.00073171	upregulated	5.40743	10.0167	5.86191	25.58	26.376	29.1126	-0.543005	3.4461	2.87143	0.133032	0.218682	unchanged	8.14125	19.6918	10.8431	10.5579	7.20874	8.65366	0.00201609	4.63043	0.000256749	0.987581	0.993579	unchanged	22.3646	30.0816	24.1695	21.3675	27.6041	25.1899	25.5595	20.8068
FBgn0000279	CecC	3R	30216484	30216938	+	protein_coding	1.94473	0.271572	10.2113	0.0166775	0.0356239	upregulated	0.181762	1.03908	0.0937906	1.82993	1.61016	1.74304	5.84277	0.71823	27.2204	0.0011452	0.0068906	upregulated	0	0.101767	0.0440777	2.98564	0.763278	5.28095	-0.396885	-0.0583619	0.452204	0.518946	0.707382	unchanged	0.557722	0.674907	1.27671	0.35528	1.24396	0.227448	1.74366	0.613771
FBgn0263235	Phae2	2L	12111110	12112256	+	protein_coding	1.94459	5.14628	429.394	3.37224e-07	1.91058e-05	upregulated	13.405	16.6669	14.0217	54.3138	54.2471	57.298	0.145612	3.46569	0.37551	0.55897	0.658946	unchanged	14.5902	8.85369	7.75768	9.8656	11.3644	13.2689	0.530843	4.10378	1.8328	0.210298	0.421748	unchanged	12.2699	18.9938	36.7605	11.3689	20.1996	11.4293	11.27	13.3802
FBgn0032087	CG9568	2L	9010583	9011358	+	protein_coding	1.92509	6.36107	1393.42	7.47064e-09	2.69863e-06	upregulated	33.6715	35.495	34.6556	122.878	130.116	131.804	1.0097	5.88223	77.7859	4.25141e-05	0.00102574	upregulated	38.3737	36.9922	41.8298	87.1029	83.1973	65.3684	0.810238	6.02061	8.40516	0.0184615	0.111307	unchanged	55.0472	94.728	115.917	60.5498	67.6478	41.1681	40.5295	40.1406
FBgn0036879	Cpr76Bb	3L	19519649	19520419	+	protein_coding	1.91945	1.0426	62.8448	0.000139798	0.000951773	upregulated	0.590728	0.706576	1.17238	2.72542	3.37367	3.00397	-2.40899	1.9562	35.4694	0.000520456	0.00419838	downregulated	4.71095	10.1767	4.67224	0.822134	1.14492	1.68635	2.57415	1.3555	7.222	0.0258988	0.131971	unchanged	1.17122	2.79604	11.5785	0.456788	1.06625	0.909792	0.552869	0.245509
FBgn0039099	GILT2	3R	23678895	23679855	+	protein_coding	1.91921	1.83443	196.32	4.11705e-06	8.67822e-05	upregulated	1.31778	1.62097	1.40686	5.80126	4.79215	5.52582	0.224674	1.39315	0.771244	0.408335	0.519654	unchanged	1.55507	3.20565	2.29204	2.37986	3.09552	2.70704	-0.162807	2.33251	0.659086	0.438773	0.645578	unchanged	5.13104	3.42274	6.11941	3.75581	5.44973	4.94699	4.72065	5.8922
FBgn0029831	CG5966	X	5988791	5992640	+	protein_coding	1.91631	2.62612	201.878	3.76833e-06	8.15176e-05	upregulated	3.1354	2.20285	2.34476	9.77259	9.04757	9.45694	0.521802	1.60941	4.82605	0.0631803	0.12303	unchanged	2.14966	2.84946	2.29204	4.45683	3.51956	2.44078	1.3709	2.88615	4.83419	0.056815	0.202378	unchanged	4.51755	5.6885	26.2386	4.36486	5.62744	4.09406	2.8494	3.74401
FBgn0030993	Mec2	X	19188035	19190193	+	protein_coding	1.91149	4.46019	348.419	6.60098e-07	2.68758e-05	upregulated	8.40651	10.5571	8.86321	32.7051	33.1233	36.5298	1.11191	3.43354	43.4642	0.000277949	0.00282732	upregulated	8.73584	6.15688	5.37749	13.7167	14.7567	15.3103	0.700344	3.55855	3.96312	0.0791783	0.242798	unchanged	9.09087	9.40049	26.7669	11.4705	9.30009	9.21164	9.48382	7.73352
FBgn0002578	Kaz-m1	3R	26014721	26016487	+	protein_coding	1.89854	6.99655	722.068	6.29855e-08	7.63177e-06	upregulated	54.7559	58.5626	50.4124	192.454	197.666	205.753	0.925022	6.41789	75.1183	4.77134e-05	0.00107723	unchanged	49.0762	65.5377	62.1496	109.82	113.601	111.788	-0.00438458	6.98753	0.000333761	0.985841	0.992758	unchanged	104.461	114.348	190.714	90.4948	161.182	112.985	117.378	119.563
FBgn0032082	CG18088	2L	8967535	8970627	+	protein_coding	1.89793	-0.083215	17.4484	0.00485067	0.013418	upregulated	0.227203	0.290943	0.562743	1.94673	0.881755	1.11258	0.912406	-0.758026	7.22456	0.0305316	0.070667	unchanged	0.228687	0.407066	0.3967	0.692323	0.763278	0.488155	0.0233057	-0.360871	0.0010448	0.974952	0.986986	unchanged	0.446178	0.289246	1.71696	0.152263	1.06625	0.682344	0.680454	0.245509
FBgn0052636	lncRNA:CR32636	X	13332374	13333857	+	ncRNA	1.89629	-0.0354586	37.898	0.000611875	0.00273017	upregulated	0.545287	0.374069	0.187581	1.51845	1.26513	1.29801	2.23268	0.298623	64.9451	7.6931e-05	0.00136348	upregulated	0.274424	0.45795	0.440777	2.29332	1.56896	1.68635	NA	NA	NA	NA	NA	unchanged	NA	NA	NA	NA	NA	NA	NA	NA
FBgn0034783	CG9825	2R	22837361	22839291	+	protein_coding	1.89055	3.99035	81.5457	6.36487e-05	0.000543068	upregulated	5.49831	9.26861	5.43985	24.6456	24.3824	24.4768	3.15752	2.81586	162.331	3.52376e-06	0.000331795	upregulated	2.10392	1.06855	0.96971	13.8032	11.6612	11.6713	2.75714	3.12266	40.0893	0.000165244	0.010418	upregulated	6.52535	10.7503	19.8551	21.7228	2.01403	3.41172	1.44596	2.02545
FBgn0033580	CG13231	2R	11146289	11147128	+	protein_coding	1.88607	0.61116	41.9331	0.000458341	0.00221377	upregulated	0.72705	0.665012	0.422058	2.68649	2.33857	1.5947	0.615627	-0.721815	3.86318	0.0891669	0.159747	unchanged	0.411636	0.3053	0.484855	0.778863	0.508852	0.576911	0.649035	0.280145	2.46006	0.15278	0.351821	unchanged	1.3943	1.44623	0.792442	1.7764	1.36243	1.08038	0.722982	0.306886
FBgn0259237	CG42335	3R	21758764	21769301	+	protein_coding	1.88396	4.60504	720.495	6.34318e-08	7.63177e-06	upregulated	11.3602	10.0583	9.89491	38.3117	38.3372	36.0847	0.181323	2.96428	2.25114	0.176261	0.27172	unchanged	8.23273	6.97101	6.47943	8.09153	7.42076	9.05306	0.579219	3.59983	3.08507	0.114452	0.299126	unchanged	9.20241	10.3164	25.5783	11.4705	11.788	8.5293	9.35624	9.08382
FBgn0040602	CG14545	3R	25850410	25851291	-	protein_coding	1.88194	0.767553	56.4467	0.000192449	0.00119049	upregulated	0.590728	0.706576	0.750325	2.21927	1.9552	3.22649	2.87099	1.41482	67.4535	6.79699e-05	0.00128455	upregulated	0.594586	0.508833	0.705244	6.5338	3.39235	3.46146	0.80813	-0.637454	2.44258	0.154079	0.353755	unchanged	0.669266	0.433869	0.924516	0.659805	0.296181	0.454896	0.680454	0.0613771
FBgn0032400	CG6770	2L	12045343	12046118	-	protein_coding	1.88164	9.09317	910.299	2.97433e-08	5.39816e-06	upregulated	235.291	243.311	229.037	857.535	886.125	799.909	1.11397	8.76825	121.172	9.59171e-06	0.000531507	upregulated	242.683	270.597	313.437	591.33	568.303	627.457	0.375181	8.30899	0.70226	0.424701	0.633587	unchanged	166.592	355.82	671.595	215.046	437.341	192.705	241.561	239.862
FBgn0035928	CG13310	3L	8798730	8800532	-	protein_coding	1.87666	-1.17385	19.0289	0.0039062	0.0113693	upregulated	0.227203	0.0415633	0.187581	0.545084	0.575058	0.519205	0.314389	-0.737097	0.957261	0.36236	0.474349	unchanged	0.320162	0.610599	0.440777	0.519242	0.508852	0.665666	NA	NA	NA	NA	NA	unchanged	NA	NA	NA	NA	NA	NA	NA	NA
FBgn0037386	CG1208	3R	5831639	5838782	+	protein_coding	1.87224	5.02863	249.73	1.91571e-06	5.24251e-05	upregulated	17.0857	12.3443	12.9431	50.0699	49.7617	51.3642	0.92463	3.78334	55.3221	0.000129319	0.00178232	unchanged	9.69633	9.66782	8.90371	16.2696	21.287	16.0204	2.27074	3.19005	20.4485	0.0016187	0.0328084	upregulated	5.46567	7.6168	28.2638	17.0027	3.73188	3.07055	2.72181	2.88473
FBgn0085205	CG34176	2L	4004080	4004480	+	protein_coding	1.8687	4.60385	648.157	8.93186e-08	9.66085e-06	upregulated	10.5877	10.7649	10.1763	34.4571	37.2254	40.7576	1.3205	3.81903	131.982	7.16779e-06	0.000455139	upregulated	9.46764	7.32719	7.18467	20.7697	19.294	19.7925	0.98588	3.13117	9.22247	0.0148389	0.0995555	unchanged	7.80811	10.0272	19.635	7.71464	7.16759	6.25482	5.23099	4.66466
FBgn0038194	Cyp6d5	3R	14029228	14031483	+	protein_coding	1.86438	7.24435	983.277	2.31634e-08	4.59321e-06	upregulated	67.4339	61.0564	69.7802	233.413	229.985	240.651	1.23904	7.45748	80.4688	3.79943e-05	0.000961962	upregulated	122.942	92.7602	97.9848	212.76	243.74	283.13	-0.128489	6.80783	1.40817	0.267104	0.485192	unchanged	96.8205	108.274	119.791	99.0215	138.08	115.544	110.574	106.244
FBgn0034296	CG10912	2R	18056064	18057065	-	protein_coding	1.8584	6.80549	290.963	1.17589e-06	3.97158e-05	upregulated	44.9862	56.9832	44.5036	172.792	173.016	172.895	1.27328	5.63877	52.2249	0.000155536	0.00199292	upregulated	36.8643	25.0855	25.3006	82.5595	61.9952	66.0784	0.768415	6.49561	5.995	0.0380251	0.164003	unchanged	82.8217	94.9208	173.897	96.5346	103.841	45.9445	65.196	53.5209
FBgn0033777	CG17574	2R	12849358	12869423	-	protein_coding	1.85647	6.41884	887.142	3.23341e-08	5.67597e-06	upregulated	34.8984	38.6954	38.5948	127.511	132.877	136.143	1.42826	5.73926	296.92	4.3153e-07	0.000158083	upregulated	32.2449	28.2402	26.1381	76.6315	80.229	75.9747	-0.074568	5.8475	0.141585	0.715824	0.842005	unchanged	42.4984	48.7379	76.7348	53.2919	66.8777	57.4875	65.8339	47.0763
FBgn0032850	Kua	2L	20097581	20103375	+	protein_coding	1.85436	2.52864	238.967	2.2045e-06	5.67447e-05	upregulated	2.22659	2.32754	2.86061	8.76029	8.08914	9.3086	0.803921	1.84756	24.1786	0.00161107	0.00859667	unchanged	3.01867	2.59505	2.02758	4.62991	3.98601	4.70404	0.853789	1.92913	4.30811	0.0691781	0.226425	unchanged	2.56552	3.85661	8.98101	3.19752	2.90258	2.21762	3.48732	1.90269
FBgn0034335	GstE1	2R	18398393	18399223	+	protein_coding	1.85352	9.17369	434.792	3.23933e-07	1.84504e-05	upregulated	245.879	227.767	286.577	870.344	924.271	884.317	0.477664	8.40056	12.8093	0.00865475	0.0275378	unchanged	326.382	240.525	280.687	420.067	336.479	421.855	0.0531865	7.48883	0.124395	0.732805	0.852026	unchanged	180.869	226.383	142.067	177.944	220.655	153.072	176.067	159.458
FBgn0010241	Mdr50	2R	14246966	14252597	+	protein_coding	1.84643	4.9521	519.891	1.82078e-07	1.35396e-05	upregulated	13.8139	14.3809	12.4741	46.1764	44.9695	51.698	2.40735	4.95785	187.921	2.12526e-06	0.00027917	upregulated	10.4281	11.6014	7.44914	55.9051	43.9309	56.0491	0.618454	4.6755	2.28734	0.166275	0.370639	unchanged	20.7473	20.3436	62.2507	17.6117	24.7608	19.3331	19.6056	17.0628
FBgn0028534	CG7916	2L	13846752	13847799	+	protein_coding	1.84629	7.00585	140.429	1.18387e-05	0.000173418	upregulated	64.4348	42.6023	62.8397	190.741	191.072	213.356	1.229	5.99815	18.2783	0.00349067	0.0144292	upregulated	55.6624	22.6939	36.0556	83.8144	102.322	81.9213	1.87357	6.20752	27.7155	0.000600655	0.0203514	upregulated	66.2574	68.021	200.576	121.252	32.2838	31.2741	34.8307	28.8473
FBgn0052248	CG32248	3L	4471749	4472438	+	protein_coding	1.84609	3.72877	53.7318	0.000222638	0.00132519	upregulated	5.49831	8.02171	3.70473	18.4939	21.0471	21.2874	-1.91285	3.97671	17.2078	0.00409766	0.0160823	downregulated	10.5653	42.2331	21.9507	7.22612	5.76699	6.78979	0.408832	2.86403	0.73395	0.414838	0.624463	unchanged	4.85218	6.41161	17.4337	3.29903	5.56821	6.82344	7.22982	5.0943
FBgn0054026	CG34026	X	9533818	9534625	+	protein_coding	1.84596	4.35836	614.4	1.06177e-07	1.01861e-05	upregulated	9.54253	8.10484	9.28527	31.3034	32.6633	30.4106	0.639841	2.62527	5.42401	0.0518952	0.105803	unchanged	5.90012	2.59505	5.64195	6.27418	7.92961	7.94361	1.37259	3.37029	32.6976	0.000340645	0.015396	upregulated	10.4852	12.9678	22.1884	12.4855	6.57522	5.62934	5.52869	5.15568
FBgn0034247	CG6484	2R	17582007	17584012	-	protein_coding	1.84402	4.20255	680.136	7.6437e-08	8.70731e-06	upregulated	7.58858	7.89702	8.67563	27.5268	27.5261	29.5947	2.2956	2.21536	79.1735	4.00953e-05	0.000982982	upregulated	2.24113	1.11943	1.1901	6.31745	8.7777	7.3667	1.53742	2.5891	41.1946	0.000149757	0.010115	upregulated	5.74454	8.48454	11.4464	8.93274	4.02806	2.50193	2.67929	2.9461
FBgn0032281	CG17107	2L	10681902	10682528	+	protein_coding	1.84333	5.3242	624.874	1.00532e-07	9.96751e-06	upregulated	17.9945	18.2047	16.6009	61.322	57.0457	66.6066	1.18435	4.61477	170.069	3.00102e-06	0.000324601	upregulated	15.5964	14.0947	14.9864	36.9527	30.3191	34.1709	-0.84521	6.35745	11.2191	0.00909544	0.0770553	unchanged	51.7008	39	88.8856	51.5663	115.511	123.277	99.5163	84.946
FBgn0036948	CG7298	3L	20202070	20203687	-	protein_coding	1.84172	9.59018	691.885	7.23173e-08	8.33899e-06	upregulated	343.395	364.053	313.073	1152.81	1194.51	1222.62	0.0640744	8.98551	0.682782	0.435298	0.54579	unchanged	482.026	524.861	480.007	497.953	563.469	491.262	0.131694	9.87759	1.27696	0.288994	0.507713	unchanged	980.364	1124.64	987.603	812.118	1069.39	874.594	825.73	842.033
FBgn0031700	CG14022	2L	5327975	5328879	-	protein_coding	1.84049	-0.988733	45.9363	0.000352229	0.00184524	upregulated	0.136322	0.207816	0.187581	0.700823	0.575058	0.630463	0.552365	-0.950266	0.806429	0.398369	0.509759	unchanged	0.137212	0.559716	0.352622	0.822134	0.212022	0.488155	NA	NA	NA	NA	NA	unchanged	NA	NA	NA	NA	NA	NA	NA	NA
FBgn0085424	nub	2L	12587625	12628135	+	protein_coding	1.8396	3.15856	463.416	2.638e-07	1.62898e-05	upregulated	3.77157	4.15633	3.70473	13.7439	12.7279	14.241	0.859954	2.36306	75.4716	4.69797e-05	0.00107723	unchanged	3.75047	3.30741	3.65845	6.92323	6.23344	6.30164	0.166714	2.80271	1.21109	0.300962	0.520003	unchanged	6.4138	7.03831	9.20113	6.09051	7.10835	5.85679	6.46431	6.62873
FBgn0260955	CG42587	2L	14744845	14745210	-	protein_coding	1.83845	1.34898	60.3655	0.000157648	0.0010374	upregulated	1.31778	0.914392	0.984801	3.0369	3.37367	4.82119	0.581164	1.39057	7.69116	0.0269478	0.064476	unchanged	1.73802	2.59505	1.76311	2.55294	2.9259	3.5946	0.16106	0.981732	0.297359	0.599397	0.766131	unchanged	2.06357	1.54264	2.94965	1.2181	1.83632	1.99017	1.9563	1.28892
FBgn0263662	lncRNA:CR43653	3R	21592350	21594852	+	ncRNA	1.83713	-0.896108	35.1794	0.000755005	0.00320643	upregulated	0.136322	0.24938	0.187581	0.545084	0.728406	0.778807	NA	NA	NA	NA	NA	unchanged	NA	NA	NA	NA	NA	NA	NA	NA	NA	NA	NA	unchanged	NA	NA	NA	NA	NA	NA	NA	NA
FBgn0035264	Oseg4	3L	1730993	1735767	-	protein_coding	1.83442	3.4092	407.293	3.99725e-07	2.02136e-05	upregulated	4.1351	4.8629	4.92401	15.8464	15.6416	17.0225	1.31775	2.84671	142.063	5.57213e-06	0.000411941	upregulated	3.97915	3.9689	4.18739	8.69731	10.6859	10.8725	0.700616	2.6433	20.3959	0.00163185	0.0328084	unchanged	7.0273	6.45982	9.59735	6.95333	4.85737	4.15093	5.23099	4.54191
FBgn0031412	CG16995	2L	2307948	2308872	+	protein_coding	1.82727	3.22917	93.9135	4.13071e-05	0.000408041	upregulated	4.63494	2.86787	4.87711	12.7706	14.4531	15.4649	-0.262307	2.18692	6.99777	0.0324969	0.0740719	unchanged	4.8939	4.93568	4.80447	4.41356	3.81639	3.94962	-0.186716	3.60571	0.682973	0.430894	0.639122	unchanged	8.58892	13.3535	14.7482	7.96841	14.8683	11.145	10.9723	14.7919
FBgn0030999	Mur18B	X	19213254	19214938	+	protein_coding	1.81782	9.72564	832.074	3.97961e-08	6.17589e-06	upregulated	360.48	405.034	369.957	1280.17	1311.55	1315.15	1.0107	9.07862	96.5083	2.0706e-05	0.000745598	upregulated	378.843	391.343	305.723	728.886	746.317	690.118	0.382454	9.47393	8.76744	0.0167337	0.105829	unchanged	816.226	900.47	816.832	660.972	767.465	589.375	544.15	582.653
FBgn0015039	Cyp9b2	2R	7130277	7132139	-	protein_coding	1.81448	7.84945	260.849	1.66717e-06	4.88617e-05	upregulated	109.239	84.8306	116.066	353.448	352.127	357.584	1.50806	7.41642	67.7703	6.69352e-05	0.00128229	upregulated	117.728	71.5928	77.1801	256.073	234.454	266.444	1.17108	6.33122	41.9338	0.000140393	0.00986955	upregulated	82.0409	96.9937	147.438	113.689	54.2604	49.015	51.9696	43.7005
FBgn0004228	mex1	3L	15517424	15519592	-	protein_coding	1.814	6.01947	650.027	8.84906e-08	9.66085e-06	upregulated	32.0811	27.2655	27.7151	100.529	95.5746	102.432	0.707995	4.927	49.5912	0.000183408	0.00221661	unchanged	26.7106	21.6763	20.6725	37.1258	36.5526	39.008	0.665889	4.96087	9.32763	0.0144396	0.098162	unchanged	25.4321	36.7824	53.798	34.3099	28.6703	22.8017	23.1779	21.9116
FBgn0040723	CG5011	2L	1200671	1201220	+	protein_coding	1.81078	3.12941	227.332	2.58415e-06	6.34657e-05	upregulated	3.40805	4.40571	3.75162	12.6148	14.4148	12.6834	1.58057	2.7301	115.061	1.14355e-05	0.00056857	upregulated	3.01867	4.01978	2.7769	10.4281	8.98972	9.80748	1.0025	3.15494	3.32186	0.103226	0.282321	unchanged	5.68876	9.01483	25.7103	5.4307	10.0109	4.71955	4.59306	4.23502
FBgn0263445	asRNA:CR43468	2R	12875164	12877280	+	ncRNA	1.81016	-0.321791	13.4908	0.00898207	0.0218293	upregulated	0.0454406	0.457196	0.422058	0.934431	0.996767	1.29801	-0.107424	-0.504087	0.148901	0.737932	0.808419	unchanged	0.777536	0.661483	0.484855	0.692323	0.551257	0.532533	0.822087	-0.270299	14.3783	0.00463859	0.0548581	unchanged	1.11544	0.867737	0.880491	0.812068	0.533126	0.56862	0.552869	0.42964
FBgn0032025	CG7778	2L	8346620	8351112	+	protein_coding	1.80965	4.60157	58.9131	0.000169504	0.00108751	upregulated	7.67946	15.0875	9.61353	35.8588	38.8356	36.5668	-1.09901	3.84514	222.485	1.18261e-06	0.000226026	downregulated	19.164	20.7095	18.733	8.82712	9.03213	9.45246	0.465121	4.62437	7.93181	0.0210678	0.117875	unchanged	28.4996	29.4066	32.4021	22.5856	26.0047	21.0958	20.2435	15.6512
FBgn0036422	CG3868	3L	14400769	14402725	-	protein_coding	1.8076	7.7186	459.841	2.70465e-07	1.64553e-05	upregulated	85.0648	103.742	95.0099	321.405	326.249	322.204	1.2669	6.53166	17.0992	0.00416656	0.0162687	upregulated	83.242	32.5144	46.9869	115.142	136.245	139.923	2.80722	8.09705	212.612	2.31468e-07	0.000398665	upregulated	367.148	446.21	598.91	482.876	81.3906	62.207	77.6142	54.1346
FBgn0038051	CG17207	3R	12437817	12439139	-	protein_coding	1.80731	-0.586833	24.1491	0.00210962	0.00699374	upregulated	0.136322	0.24938	0.375162	0.817627	0.690069	1.11258	NA	NA	NA	NA	NA	unchanged	NA	NA	NA	NA	NA	NA	NA	NA	NA	NA	NA	unchanged	NA	NA	NA	NA	NA	NA	NA	NA
FBgn0032387	CG16965	2L	11981591	11984380	+	protein_coding	1.80612	0.685571	43.6665	0.000407879	0.00204762	upregulated	0.863372	0.374069	0.79722	2.1414	2.60693	2.15099	0.624042	-0.242853	2.92282	0.130124	0.214685	unchanged	0.86901	0.3053	0.573011	1.12503	0.763278	0.843177	NA	NA	NA	NA	NA	unchanged	NA	NA	NA	NA	NA	NA	NA	NA
FBgn0039297	CG11852	3R	25237614	25238895	+	protein_coding	1.79802	5.63015	22.7293	0.00247425	0.00787349	upregulated	15.8133	37.1576	13.6465	73.7421	72.3806	81.1814	-2.01852	4.32513	4.53563	0.0698282	0.132863	unchanged	3.88768	79.7341	13.2674	8.74058	7.20874	7.85486	0.412954	6.18564	4.78667	0.0578104	0.204453	unchanged	65.1419	94.1013	101.389	68.1122	66.4631	72.1579	65.7914	46.3397
FBgn0039482	CG14258	3R	27093143	27094224	+	protein_coding	1.79766	0.947012	107.738	2.70368e-05	0.00030701	upregulated	0.908812	0.748139	0.79722	2.53075	3.25866	2.55894	-2.75938	1.53766	10.0945	0.0150926	0.0417755	downregulated	1.00622	11.1434	3.12952	0.605783	0.720874	0.887555	2.31765	2.54237	6.08315	0.0369433	0.161085	unchanged	2.0078	2.45859	29.4524	2.63922	1.42167	2.78624	1.9563	1.41167
FBgn0264341	CG43797	2L	4000018	4000806	+	protein_coding	1.79753	0.301726	56.8793	0.000188143	0.00116994	upregulated	0.454406	0.374069	0.703429	1.67419	1.91686	1.5947	NA	NA	NA	NA	NA	unchanged	NA	NA	NA	NA	NA	NA	1.46448	-0.243932	25.5923	0.000784179	0.023143	upregulated	0.780811	1.06057	1.05659	1.37036	0.236945	0.398034	0.425283	0.491017
FBgn0262993	lncRNA:CR43301	3R	9338223	9339992	-	ncRNA	1.79701	1.09262	48.3881	0.000302754	0.00166177	upregulated	1.09057	0.581886	1.07859	3.73772	2.87529	2.6702	1.06431	0.842549	11.5518	0.0110755	0.0330186	upregulated	0.731798	1.27208	1.27825	3.02891	1.56896	2.26326	-0.492265	0.852858	0.888019	0.371729	0.586929	unchanged	1.67317	0.626699	2.6855	0.558297	2.72487	1.53527	2.5517	1.16617
FBgn0259989	CG42486	2L	11843137	11844063	+	protein_coding	1.79323	-0.214139	45.3611	0.000365343	0.0018914	upregulated	0.408965	0.24938	0.375162	0.973365	1.41848	1.11258	1.5842	-0.120423	18.1907	0.00353585	0.0145763	upregulated	0.18295	0.661483	0.3967	1.34138	1.06011	1.28695	-0.249849	0.948271	1.08641	0.325679	0.544645	unchanged	1.50585	2.21755	1.23269	1.67489	1.59938	2.3882	2.42412	1.53443
FBgn0264822	asRNA:CR44030	4	959675	962692	+	ncRNA	1.79298	2.10329	73.1611	8.84921e-05	0.000684168	upregulated	2.49923	1.62097	1.54754	6.30741	5.40554	7.4543	0.947219	2.06453	36.2331	0.000487743	0.00402294	unchanged	2.60703	2.54416	3.1736	6.36072	4.8765	4.83717	0.00381774	2.23845	0.00107764	0.974561	0.986986	unchanged	4.07137	5.20642	4.4905	4.56788	4.38348	4.4921	4.46548	5.21706
FBgn0085294	CG34265	3L	3268461	3268994	+	protein_coding	1.7856	0.292329	32.0587	0.000978521	0.00389083	upregulated	0.318084	0.457196	0.750325	1.32378	2.03187	1.78013	-0.323526	0.425169	1.7048	0.232048	0.335963	unchanged	1.60081	1.11943	1.45457	0.995214	0.890491	1.46447	0.299077	0.105233	1.44358	0.261601	0.478475	unchanged	1.28276	1.34981	0.924516	0.710559	0.770071	0.796068	0.893095	1.04341
FBgn0010425	epsilonTry	2R	11345237	11346066	-	protein_coding	1.78113	8.74451	600.15	1.14541e-07	1.0854e-05	upregulated	181.172	209.811	195.553	636.775	643.719	687.427	1.5257	8.15984	62.3836	8.77031e-05	0.00146493	upregulated	198.089	123.85	120.376	392.85	456.907	422.121	0.258014	8.88327	2.23079	0.171034	0.377181	unchanged	482.318	541.516	513.678	502.974	586.557	408.042	434.342	301.484
FBgn0034612	CG10505	2R	21285248	21290343	-	protein_coding	1.7692	2.42449	111.195	2.4516e-05	0.000283496	upregulated	2.40835	1.82878	3.0013	8.05946	8.39584	7.52847	1.19437	0.733004	25.0462	0.00145668	0.00804729	upregulated	0.86901	0.661483	1.27825	1.94716	2.16262	2.3964	1.25788	2.15951	18.6188	0.0021649	0.0371629	upregulated	4.35023	4.04944	8.27662	7.51163	2.31021	3.41172	2.59423	1.96407
FBgn0038159	CG14369	3R	13591632	13592657	-	protein_coding	1.76157	0.551187	66.0648	0.000120357	0.000849558	upregulated	0.454406	0.789702	0.609639	1.9078	2.30023	2.00265	-1.56211	-0.00715009	26.5249	0.00123465	0.00720571	downregulated	1.05196	1.78092	1.32233	0.346162	0.593661	0.443777	0.0711489	0.877954	0.04385	0.839009	0.913963	unchanged	2.0078	2.84425	0.792442	1.47187	1.77709	1.99017	1.57355	1.47305
FBgn0033521	CG12896	2R	10426880	10427915	-	protein_coding	1.7607	2.58157	190.883	4.50013e-06	9.26681e-05	upregulated	2.77188	2.20285	3.14198	8.68242	8.85589	9.23443	0.791837	2.89294	49.6726	0.000182456	0.00221245	unchanged	4.75669	5.4954	5.81826	8.48096	10.2194	9.09744	-0.560931	2.40378	5.91088	0.039095	0.16628	unchanged	3.95983	5.83312	3.61001	3.29903	8.47078	5.85679	4.59306	6.07634
FBgn0015038	Cyp9b1	2R	7127838	7129808	-	protein_coding	1.75943	5.4136	287.186	1.22608e-06	4.06467e-05	upregulated	21.1299	16.4175	21.3374	64.8651	67.1667	62.1933	1.79457	5.25641	95.4208	2.15092e-05	0.000751717	upregulated	20.902	13.7385	16.441	70.7468	49.1466	57.2473	0.0695021	3.83852	0.162302	0.696876	0.832163	unchanged	12.1026	12.8714	19.8991	12.587	14.8683	14.1018	13.3539	13.4416
FBgn0010294	ng2	X	3240026	3240571	-	protein_coding	1.7584	5.87031	771.859	5.07572e-08	7.05855e-06	upregulated	25.6285	27.0577	28.1372	84.9164	93.9644	87.931	-0.348817	5.18304	2.73965	0.140902	0.228257	unchanged	46.332	31.5476	43.9455	23.5823	31.8457	40.2062	2.64856	4.55485	13.8465	0.00515762	0.0579335	unchanged	11.7122	63.6341	59.3451	24.2605	7.34529	12.4528	1.36091	4.78742
FBgn0039087	CG10168	3R	23536993	23538908	-	protein_coding	1.75821	0.0141211	77.3966	7.4611e-05	0.000607555	upregulated	0.363525	0.415633	0.468953	1.47951	1.18845	1.48344	1.16545	-0.448302	13.0204	0.00831749	0.0267043	upregulated	0.503111	0.407066	0.264466	0.822134	1.10251	0.710044	0.596379	-0.0136756	3.10156	0.113621	0.298236	unchanged	1.22699	0.915945	1.32074	0.761313	0.829307	0.625482	0.382755	1.04341
FBgn0038037	Cyp9f2	3R	12403340	12406028	-	protein_coding	1.74668	6.71812	1285.56	9.70511e-09	2.69863e-06	upregulated	50.7572	47.2574	48.5835	160.878	154.23	164.773	0.776453	5.78331	138.352	6.10085e-06	0.000416109	unchanged	42.8559	37.7554	40.9482	65.5543	71.4513	71.0044	0.682221	5.71562	10.5008	0.0107756	0.0845397	unchanged	45.4543	56.4993	90.5585	62.6815	46.2043	40.9406	41.3376	33.5119
FBgn0036260	Rh7	3L	12164205	12175482	-	protein_coding	1.74271	0.505509	81.1628	6.45684e-05	0.000547426	upregulated	0.681609	0.665012	0.468953	2.0246	2.18522	1.78013	1.43663	0.0441917	23.4129	0.00176515	0.00908312	upregulated	0.640323	0.508833	0.352622	1.73081	1.14492	1.1982	-0.609616	0.428686	10.8502	0.00991405	0.0806072	unchanged	1.11544	1.01236	0.748417	1.06584	1.65861	1.42155	1.36091	1.65718
FBgn0041156	exex	3L	7948186	7951563	+	protein_coding	1.73997	2.9242	481.928	2.32517e-07	1.54728e-05	upregulated	3.63525	3.36662	3.42336	11.8751	10.7344	11.3854	0.273828	0.825371	0.966929	0.357502	0.469317	unchanged	2.19539	0.966782	1.36641	1.73081	1.82339	1.95262	1.2975	1.64293	43.1064	0.000126973	0.00950824	upregulated	4.23869	4.29048	5.28295	3.09601	1.65861	1.42155	1.87125	2.02545
FBgn0043470	lambdaTry	2R	11336840	11337791	+	protein_coding	1.73911	5.9797	175.981	5.81944e-06	0.000112278	upregulated	28.1277	35.2041	24.6669	95.6234	95.3446	96.0529	1.78214	4.58309	53.0924	0.000147556	0.0019268	upregulated	15.4135	7.07278	9.65303	36.3037	38.6304	35.7241	1.90948	4.28603	30.9065	0.000414137	0.0169923	upregulated	15.672	20.2472	37.597	47.3537	8.64849	8.18813	9.14359	6.75148
FBgn0040342	CG3706	X	930931	932475	-	protein_coding	1.73745	0.00457064	22.0406	0.002681	0.00840741	upregulated	0.318084	0.24938	0.703429	1.1291	1.26513	1.70596	NA	NA	NA	NA	NA	unchanged	NA	NA	NA	NA	NA	NA	NA	NA	NA	NA	NA	unchanged	NA	NA	NA	NA	NA	NA	NA	NA
FBgn0052843	Dh31-R	2R	13267798	13295927	-	protein_coding	1.7362	3.6675	289.7	1.19237e-06	3.99121e-05	upregulated	5.18023	6.35918	6.04949	17.5984	20.1654	19.5073	0.947055	2.53893	91.8532	2.44405e-05	0.000803168	unchanged	4.25358	3.71448	3.70253	7.00977	7.63278	7.85486	0.119286	2.75453	1.05886	0.331544	0.550037	unchanged	6.80421	6.55624	7.66027	6.39503	7.40453	5.6862	6.46431	6.07634
FBgn0002933	ng1	X	3242412	3242934	+	protein_coding	1.73342	4.98697	161.682	7.60296e-06	0.000133245	upregulated	15.3135	11.6377	17.445	48.5125	45.8513	49.3986	-0.199793	4.38438	1.00765	0.348179	0.46016	unchanged	27.351	19.183	20.1876	14.8849	19.0396	24.1415	3.24952	3.19261	12.3572	0.00704664	0.0684398	unchanged	2.84438	21.9345	31.0813	7.91766	3.31723	2.89996	0.467812	0.245509
FBgn0033124	Tsp42Ec	2R	7006442	7008622	+	protein_coding	1.72744	5.04692	284.777	1.25955e-06	4.13721e-05	upregulated	14.4047	17.5813	14.3031	49.2912	46.8864	53.6264	2.18512	3.60875	140.868	5.73574e-06	0.000411941	upregulated	5.35127	3.9689	3.70253	17.3081	17.8522	24.0971	0.873449	4.16754	4.96369	0.0542102	0.197674	unchanged	14.2777	20.6329	38.7856	17.2564	19.311	11.4861	13.3964	6.50598
FBgn0034784	CG9826	2R	22840739	22842977	+	protein_coding	1.72455	2.97689	576.975	1.30079e-07	1.15115e-05	upregulated	3.63525	3.65757	3.61094	11.2132	12.1529	11.8305	1.39433	1.21793	8.81306	0.0203102	0.0524659	unchanged	2.19539	0.3053	1.10194	2.98564	3.01071	3.63897	1.80595	2.32201	35.6581	0.00025121	0.0134508	upregulated	6.63689	5.0618	10.1256	8.12068	3.08028	2.50193	1.78619	1.3503
FBgn0051072	Lerp	3R	26842462	26863130	-	protein_coding	1.72311	5.23669	1205.09	1.19715e-08	3.05215e-06	upregulated	17.949	18.08	16.9761	55.949	57.5058	57.335	1.01476	4.4264	100.3	1.81891e-05	0.00069867	upregulated	15.4592	14.5526	12.474	27.7795	26.842	31.1088	0.917595	5.07574	4.43692	0.0658588	0.219945	unchanged	22.5877	42.4227	86.6403	21.0123	28.4334	20.6978	21.5193	23.0164
FBgn0031559	CG3513	2L	3692699	3693182	-	protein_coding	1.7209	1.76292	52.4002	0.00023972	0.00139735	upregulated	1.90851	0.914392	1.82892	5.10043	4.86882	4.89536	0.544059	1.70165	6.79801	0.0343659	0.0774052	unchanged	1.8295	3.15476	2.73282	3.67797	4.24044	3.28395	0.524477	2.20177	0.825581	0.388305	0.602073	unchanged	3.17902	3.08529	12.547	1.82715	5.15355	3.92348	2.8494	2.88473
FBgn0032910	CG9265	2L	21057706	21071502	-	protein_coding	1.71753	5.71457	182.323	5.20336e-06	0.000102642	upregulated	20.1756	28.2215	25.6517	78.4143	76.4827	83.0357	-1.86484	5.81178	46.9331	0.000218364	0.00245283	downregulated	54.0616	117.642	92.6955	22.5005	21.8806	28.1355	-0.194739	5.42185	5.98985	0.0380896	0.164144	unchanged	39.654	42.1335	39.1378	37.4059	50.3508	44.7504	48.5674	40.0179
FBgn0267545	asRNA:CR45885	3L	11687344	11688390	-	ncRNA	1.71325	-1.17632	13.7755	0.00855693	0.0210107	upregulated	0.0908812	0.290943	0.0937906	0.428281	0.498383	0.667549	NA	NA	NA	NA	NA	unchanged	NA	NA	NA	NA	NA	NA	NA	NA	NA	NA	NA	unchanged	NA	NA	NA	NA	NA	NA	NA	NA
FBgn0053293	CG33293	3R	5240014	5240735	-	protein_coding	1.70901	-0.334454	17.0514	0.00513388	0.013974	upregulated	0.454406	0.374069	0.140686	0.895496	0.805081	1.44636	1.12288	-0.477251	13.4098	0.00773833	0.0254044	upregulated	0.274424	0.407066	0.484855	0.865404	0.67847	1.02069	0.542808	-0.00672032	0.701428	0.424965	0.633707	unchanged	0.446178	0.578491	2.46538	0.558297	1.00702	0.227448	0.850567	0.797903
FBgn0037562	CG11671	3R	8287876	8288613	+	protein_coding	1.7085	1.95047	130.657	1.48367e-05	0.000203704	upregulated	2.13571	1.41315	1.78202	5.87913	5.6739	5.41456	0.923494	1.30854	32.1319	0.00070142	0.00504605	unchanged	1.96671	1.57738	1.36641	2.94237	3.34994	3.01769	0.284508	1.36691	1.52105	0.250104	0.465639	unchanged	3.4021	3.1817	2.55342	1.67489	2.7841	2.04703	2.12642	2.02545
FBgn0035343	CG16762	3L	2474667	2475614	-	protein_coding	1.70834	6.78305	213.552	3.15247e-06	7.21295e-05	upregulated	49.7575	61.2643	45.3009	164.07	168.53	166.294	1.21431	5.86841	102.701	1.67955e-05	0.000666805	upregulated	33.5712	31.5476	40.1989	75.8959	93.332	74.954	0.747446	5.87683	28.564	0.000542371	0.0191947	unchanged	64.4169	66.3819	91.8792	68.2137	46.4412	42.7034	38.2755	48.7948
FBgn0037067	Cpr78Ca	3L	21291860	21292800	-	protein_coding	1.708	0.451725	43.0385	0.000425279	0.00210395	upregulated	0.408965	0.540322	0.844115	1.9078	2.14688	1.66887	-1.66516	0.860681	17.4821	0.00393001	0.0157039	downregulated	1.8295	4.37596	1.89534	0.735593	0.890491	0.887555	0.225896	0.905729	0.352543	0.567962	0.742953	unchanged	1.61739	1.9283	2.77355	1.16735	2.1325	1.649	2.04136	0.675148
FBgn0265979	lncRNA:CR44758	2R	22312876	22316604	+	ncRNA	1.69911	0.3014	93.5327	4.18263e-05	0.000410724	upregulated	0.454406	0.581886	0.562743	1.75206	1.80185	1.55761	NA	NA	NA	NA	NA	unchanged	NA	NA	NA	NA	NA	NA	0.288596	-0.232855	0.617568	0.453058	0.656724	unchanged	0.50195	0.867737	1.18866	0.659805	1.00702	0.56862	0.425283	0.736526
FBgn0015010	Ag5r	X	14784664	14786551	-	protein_coding	1.69386	7.31598	439.353	3.13229e-07	1.80433e-05	upregulated	71.16	84.1656	72.7815	241.589	233.435	245.435	0.816564	6.52502	38.1008	0.000418155	0.0036231	unchanged	54.1073	70.9822	74.7999	103.762	123.1	124.835	-0.730451	8.41732	24.1643	0.000947478	0.0256988	unchanged	242.107	234.144	290.21	252.147	398.186	480.711	327.256	508.755
FBgn0259164	CG42269	3L	6066296	6071545	+	protein_coding	1.69321	-0.0354198	33.2573	0.000883579	0.00359949	upregulated	0.454406	0.498759	0.281372	1.0123	1.6485	1.29801	-1.57507	1.15191	11.266	0.0117436	0.0344758	downregulated	1.50933	5.4954	2.82098	0.908674	1.06011	1.28695	0.376123	-0.435509	0.468038	0.511902	0.702896	unchanged	0.223089	0.578491	1.54086	0.406034	0.651599	0.56862	0.552869	0.42964
FBgn0037781	Fancl	3R	10051508	10052869	-	protein_coding	1.69243	3.89992	283.272	1.28107e-06	4.1695e-05	upregulated	6.67977	8.02171	6.47155	23.1661	21.2388	22.5112	0.863194	2.72004	86.9957	2.93086e-05	0.00086203	unchanged	4.98537	4.47773	4.31962	7.91845	8.39606	8.74241	0.77178	3.20918	5.15265	0.0506739	0.190671	unchanged	6.58112	11.8591	18.5343	8.37445	9.65551	6.19796	6.25167	5.03292
FBgn0264344	CG43800	2L	7232165	7232813	-	protein_coding	1.69175	-0.82246	15.2389	0.00674278	0.0173704	upregulated	0.0908812	0.290943	0.281372	0.817627	0.843418	0.482119	NA	NA	NA	NA	NA	unchanged	NA	NA	NA	NA	NA	NA	NA	NA	NA	NA	NA	unchanged	NA	NA	NA	NA	NA	NA	NA	NA
FBgn0035112	CG13877	3L	218068	218663	+	protein_coding	1.69063	1.57201	102.905	3.11623e-05	0.000337056	upregulated	1.04513	1.62097	1.40686	4.24387	4.14041	4.5245	1.71249	2.49017	118.74	1.02763e-05	0.000535981	upregulated	2.42408	3.00211	2.29204	9.77906	8.09923	7.32233	-0.100242	2.02253	0.0944855	0.765863	0.871825	unchanged	2.73284	3.1817	6.55966	2.53771	3.08028	4.77641	3.95514	4.66466
FBgn0051148	Gba1a	3R	23700621	23702605	+	protein_coding	1.68945	4.85706	691.567	7.24249e-08	8.33899e-06	upregulated	13.5867	13.0509	14.8189	41.4264	44.8928	44.0953	0.348102	3.58892	2.18847	0.181646	0.277889	unchanged	13.4925	7.73426	10.226	10.1685	16.6649	13.2246	2.12998	3.80011	25.8598	0.00075757	0.023143	upregulated	9.98322	17.2583	41.9554	18.9821	6.27904	4.20779	5.6988	4.41915
FBgn0034996	CG13575	2R	24255327	24257414	+	protein_coding	1.68435	-0.59948	34.0907	0.000824568	0.0034183	upregulated	0.272644	0.166253	0.375162	0.856561	0.766743	0.927151	NA	NA	NA	NA	NA	unchanged	NA	NA	NA	NA	NA	NA	NA	NA	NA	NA	NA	unchanged	NA	NA	NA	NA	NA	NA	NA	NA
FBgn0015316	Try29F	2L	8998537	8999816	+	protein_coding	1.68412	0.532574	41.8619	0.000460585	0.0022216	upregulated	0.636169	0.498759	0.79722	2.1414	1.49515	2.41059	-3.338	2.39734	28.9403	0.000957086	0.00609419	downregulated	3.11014	13.1788	12.4299	1.47119	0.720874	0.621288	NA	NA	NA	NA	NA	unchanged	NA	NA	NA	NA	NA	NA	NA	NA
FBgn0035929	CG13311	3L	8801540	8802164	-	protein_coding	1.67931	6.53325	170.674	6.41013e-06	0.000119813	upregulated	46.5312	50.915	36.0625	133.39	140.161	144.005	0.020404	6.02091	0.00701197	0.935558	0.957068	unchanged	47.3839	93.3708	52.4966	68.5833	66.9989	60.0875	-0.119294	7.17499	0.681322	0.431431	0.639381	unchanged	128.443	161.013	149.199	110.543	186.12	144.884	131.71	142.334
FBgn0033203	CG2070	2R	7661855	7663408	+	protein_coding	1.67587	-0.292754	14.2146	0.00795166	0.0198486	upregulated	0.408965	0.0831265	0.562743	1.1291	1.07344	1.03841	-1.33729	-0.194596	15.7034	0.00520036	0.0190471	downregulated	0.777536	1.5265	1.14602	0.562513	0.339235	0.443777	1.43741	-0.523162	4.2939	0.0695572	0.226833	unchanged	0.669266	1.06057	1.40879	0.203017	0.710835	0.28431	0.212642	0.0613771
FBgn0039684	Obp99d	3R	29714505	29715004	+	protein_coding	1.67245	2.26519	22.117	0.00265699	0.0083434	upregulated	1.40866	3.78226	1.50065	7.35864	7.05404	6.71258	0.847288	0.533425	1.81741	0.218713	0.320178	unchanged	0.137212	1.93356	0.881555	2.33659	1.56896	1.28695	-0.30713	3.18607	9.55701	0.0136139	0.095966	unchanged	7.64079	9.35228	6.86783	8.12068	9.89245	10.2352	9.69646	10.25
FBgn0266626	asRNA:CR45133	2R	10152717	10154345	+	ncRNA	1.6707	0.124562	45.5457	0.000361065	0.00188049	upregulated	0.318084	0.581886	0.515848	1.51845	1.26513	1.66887	0.902717	-0.0053709	8.51813	0.0218289	0.0551686	unchanged	0.594586	0.814133	0.484855	1.29811	0.805683	1.42009	0.0788401	0.180353	0.208469	0.739363	0.855991	unchanged	1.11544	0.964152	1.10061	1.01508	0.94778	0.909792	1.06321	1.10479
FBgn0283461	Drs	3L	3369556	3369942	+	protein_coding	1.66824	3.83915	5.0253	0.0626608	0.105632	unchanged	3.49893	15.5862	1.17238	22.1149	19.7436	22.1033	0.78633	5.87873	0.729512	0.420697	0.531534	unchanged	6.90634	106.957	15.7358	120.464	38.6728	63.2826	1.399	5.84322	3.69279	0.088333	0.258593	unchanged	32.2921	69.4672	209.293	13.7544	39.866	37.7564	20.5837	28.5404
FBgn0053489	CG33489	3L	11574764	11577044	-	protein_coding	1.66664	1.57894	59.8106	0.000162045	0.0010529	upregulated	1.2269	1.87035	1.0317	4.59428	4.29376	4.04238	1.13766	0.575643	11.2638	0.011749	0.0344758	upregulated	0.823273	0.407066	1.32233	2.07697	1.69617	1.95262	-0.826941	1.84403	8.94588	0.0159567	0.103319	unchanged	2.23089	2.74783	3.38989	1.57338	4.91661	5.6862	4.42295	2.9461
FBgn0025456	CREG	3R	17393272	17394640	-	protein_coding	1.6631	4.92599	317.632	8.88058e-07	3.34835e-05	upregulated	14.4501	16.5006	13.0838	46.3711	45.4679	44.392	0.776087	4.35684	82.6372	3.47819e-05	0.000926425	unchanged	13.9042	14.807	16.3528	27.4333	24.7641	24.8959	0.095519	5.19228	0.157632	0.701018	0.83383	unchanged	27.4957	33.2633	58.8608	28.9299	37.4373	34.2878	32.6618	37.5014
FBgn0053696	CNMaR	3L	9644109	9659433	+	protein_coding	1.66021	0.376941	53.773	0.000222135	0.00132366	upregulated	0.636169	0.706576	0.375162	1.75206	1.91686	1.70596	0.157775	-0.584526	0.165216	0.696274	0.775014	unchanged	0.411636	0.508833	0.705244	0.346162	0.636065	0.843177	0.396543	0.152579	2.40826	0.15667	0.357119	unchanged	0.836583	1.34981	0.880491	1.47187	0.888544	1.02352	0.893095	0.675148
FBgn0035409	CG14963	3L	3171614	3172545	-	protein_coding	1.65697	8.22647	521.751	1.79993e-07	1.35201e-05	upregulated	147.864	155.114	134.589	435.522	435.204	476.111	0.64692	7.64096	38.8372	0.000394227	0.00349548	unchanged	139.773	153.159	173.666	225.827	271.769	232.184	-0.339362	8.58641	21.3532	0.00141184	0.0307805	unchanged	367.65	343.72	333.09	302.647	438.822	427.375	401.85	459.04
FBgn0028494	CG6424	2R	17703335	17719346	-	protein_coding	1.65321	1.00374	92.7187	4.29651e-05	0.000419007	upregulated	0.863372	0.872829	1.0317	3.30944	2.64527	2.55894	1.34088	0.39232	24.7743	0.00150294	0.00821866	upregulated	0.777536	0.407066	0.837477	1.47119	1.73858	1.997	0.680769	0.0284964	8.54412	0.0177736	0.10908	unchanged	1.0039	1.15698	1.36476	0.913576	0.829307	0.796068	0.637925	0.552394
FBgn0266311	asRNA:CR44976	2L	1708452	1709244	+	ncRNA	1.64911	-0.773137	23.9272	0.00216174	0.00712901	upregulated	0.136322	0.332506	0.234476	0.622954	0.881755	0.704635	1.71688	-0.571717	19.2324	0.00304375	0.0131755	upregulated	0.411636	0.203533	0.176311	0.649053	0.890491	1.10944	-0.265906	0.322491	0.29114	0.603177	0.768965	unchanged	0.669266	1.06057	1.89306	0.456788	2.1325	1.1941	0.680454	1.10479
FBgn0039298	to	3R	25240180	25241668	+	protein_coding	1.64798	-0.118811	16.8026	0.00532254	0.0143742	upregulated	0.227203	0.706576	0.234476	1.1291	1.15012	1.40927	NA	NA	NA	NA	NA	unchanged	NA	NA	NA	NA	NA	NA	0.757523	0.530491	1.0016	0.344248	0.562157	unchanged	0.780811	0.867737	4.53453	0.253771	1.12549	1.25096	0.850567	0.736526
FBgn0030928	CG15044	X	18491185	18492006	-	protein_coding	1.63723	4.5451	224.214	2.70021e-06	6.56171e-05	upregulated	10.1333	10.9727	13.1776	31.9264	34.9252	37.1973	0.166249	3.80576	1.34304	0.283686	0.39328	unchanged	13.7212	11.1943	14.3253	14.3657	17.2586	12.3814	0.953815	3.64897	13.2508	0.0058271	0.0622341	unchanged	11.8237	13.3053	25.2701	14.2112	10.9587	7.73323	7.57005	7.7949
FBgn0264550	lncRNA:CR43929	3L	20921182	20921749	-	ncRNA	1.63368	-0.571998	21.0128	0.00303369	0.00929961	upregulated	0.136322	0.415633	0.281372	0.700823	0.958429	0.927151	NA	NA	NA	NA	NA	unchanged	NA	NA	NA	NA	NA	NA	-0.110166	-0.376443	0.114679	0.742999	0.858041	unchanged	0.390405	0.81953	0.572319	0.761313	0.829307	0.909792	0.467812	0.613771
FBgn0085736	CG40472	3L	24927130	24927710	+	protein_coding	1.63174	1.53206	124.408	1.72891e-05	0.000225771	upregulated	1.40866	1.28846	1.40686	4.63322	3.52702	4.2649	1.22829	0.933917	49.0787	0.000189558	0.00226363	upregulated	0.914748	1.27208	1.05787	2.81256	2.41705	2.35202	-0.105905	2.06031	0.817805	0.390451	0.60383	unchanged	3.95983	4.19406	3.16977	4.26336	4.0873	4.20779	4.38042	4.2964
FBgn0039326	CG10562	3R	25321053	25322757	-	protein_coding	1.63095	3.05552	400.84	4.20795e-07	2.05081e-05	upregulated	4.45318	3.82382	3.84541	11.9919	12.0379	12.6093	1.77982	3.14982	142.291	5.54164e-06	0.000411941	upregulated	4.25358	4.37596	3.21768	12.1589	12.8485	15.5766	0.584116	2.61462	4.56447	0.0627683	0.213673	unchanged	6.0234	5.88133	11.0942	5.4307	6.33828	4.4921	4.89076	3.62125
FBgn0032144	CG17633	2L	9769060	9770409	+	protein_coding	1.62487	8.3708	1258.38	1.04025e-08	2.78474e-06	upregulated	170.311	161.224	160.523	484.736	490.486	505.149	0.689196	6.77574	8.43527	0.0222818	0.0560469	unchanged	118.917	62.2303	70.3481	138.811	116.188	149.952	1.55858	7.10081	25.0824	0.000838176	0.0240035	upregulated	123.647	186.756	254.374	244.889	108.935	60.2169	65.1534	45.4805
FBgn0030509	CG11162	X	13676894	13677882	+	protein_coding	1.61967	3.39777	397.963	4.30656e-07	2.05081e-05	upregulated	5.45287	4.94603	5.11159	16.08	14.2231	16.2066	-0.12361	2.15362	0.607664	0.460655	0.570391	unchanged	5.2598	3.91801	4.45185	3.54816	4.8765	4.08275	0.802259	2.49656	5.72333	0.0416195	0.17241	unchanged	3.51365	4.62793	9.20113	10.3539	3.79112	3.69603	4.46548	4.23502
FBgn0050345	CG30345	2R	9148689	9151892	+	protein_coding	1.61944	3.43776	216.713	3.0087e-06	7.07531e-05	upregulated	6.2708	4.90447	4.78332	15.1845	16.255	16.392	1.20809	3.06926	120.13	9.87769e-06	0.000531507	upregulated	4.48226	5.4954	5.02486	12.2022	12.0004	10.3844	0.584271	2.92279	3.69513	0.0882478	0.25849	unchanged	5.0195	11.6662	12.6791	5.989	5.80515	5.00386	6.88959	6.32184
FBgn0037724	Fst	3R	9644978	9646154	-	protein_coding	1.61678	10.9672	693.856	7.16547e-08	8.33899e-06	upregulated	1033.32	1026.53	929.136	2988.46	3049.26	2904.28	0.588536	10.005	59.4618	0.000102468	0.00157997	unchanged	872.761	841.559	748.44	1244.41	1250.55	1203.75	0.272065	10.9093	3.24329	0.106787	0.287304	unchanged	1680.64	2433.67	2370.11	1855.57	2101.7	1644.34	1500.91	1762.57
FBgn0029828	CG6067	X	5955629	5958283	+	protein_coding	1.61122	2.77416	57.2418	0.000184632	0.00115549	upregulated	3.95333	2.20285	3.9392	11.0574	9.23926	9.64237	0.746243	1.95946	19.7838	0.00281864	0.012496	unchanged	3.24735	2.95123	2.29204	3.98086	5.17333	5.05906	0.194177	3.1042	1.08615	0.325734	0.544645	unchanged	7.08307	7.71322	12.4589	8.52671	8.8262	7.44892	7.86774	7.73352
FBgn0037127	CG14566	3L	21739479	21740309	-	protein_coding	1.60412	4.37056	14.9517	0.0070559	0.0179935	upregulated	6.77065	18.0385	5.81502	30.0964	28.7529	32.8212	-1.42298	2.91881	10.2878	0.0144621	0.0403135	downregulated	4.71095	17.86	10.4464	4.28375	3.30754	4.65966	0.233699	3.91741	0.941667	0.358346	0.57556	unchanged	16.3413	13.3053	22.6726	11.775	13.0912	17.6272	14.6298	10.0658
FBgn0051200	CG31200	3R	20744234	20745338	-	protein_coding	1.60204	-0.526306	38.1684	0.000599652	0.00269453	upregulated	0.318084	0.24938	0.328267	1.09017	0.805081	0.778807	NA	NA	NA	NA	NA	unchanged	NA	NA	NA	NA	NA	NA	NA	NA	NA	NA	NA	unchanged	NA	NA	NA	NA	NA	NA	NA	NA
FBgn0032085	CG9555	2L	8991735	8993632	+	protein_coding	1.60138	5.42967	630.314	9.7754e-08	9.96751e-06	upregulated	23.4019	20.7816	20.4932	63.8528	61.5695	66.0132	0.824148	4.43984	40.8599	0.000336946	0.00314759	unchanged	15.8251	17.2494	13.7082	29.3372	30.1071	23.2096	0.349652	5.37486	9.21824	0.0148553	0.0995555	unchanged	39.1521	49.6056	53.798	41.1617	39.7475	36.1642	34.7031	35.8442
FBgn0034318	CG14500	2R	18188978	18189654	+	protein_coding	1.60121	5.46636	840.968	3.84487e-08	6.16456e-06	upregulated	22.7203	22.7767	20.8215	64.4757	66.2083	65.6794	1.12815	3.45222	11.6689	0.010816	0.0324174	upregulated	9.056	4.01978	7.22875	9.69252	15.3928	19.4818	0.849086	5.48169	10.5756	0.0105836	0.0838093	unchanged	56.553	42.8566	62.3388	65.473	24.5238	26.4408	52.0547	24.9191
FBgn0004919	gol	2R	25072627	25084347	-	protein_coding	1.59861	2.76509	260.745	1.6693e-06	4.88617e-05	upregulated	3.36261	2.99256	3.70473	10.3955	9.50762	9.79072	-1.14634	3.25295	9.83409	0.0159987	0.0436699	downregulated	6.58618	17.9618	14.722	5.01934	4.96131	7.72173	0.447688	2.84784	1.22618	0.298159	0.517757	unchanged	5.29836	5.64029	16.2451	4.87241	7.64148	5.28817	5.91144	5.27843
FBgn0035412	CG14957	3L	3187563	3188106	+	protein_coding	1.59761	6.22097	134.479	1.35575e-05	0.000189522	upregulated	34.035	45.304	32.7798	102.164	115.97	113.446	0.540145	5.35479	21.2617	0.00231212	0.0109108	unchanged	30.5983	39.231	30.0169	46.4722	52.7934	45.6647	0.0234987	6.51789	0.0154232	0.904019	0.949403	unchanged	81.4274	119.314	93.8603	71.7157	119.776	76.3088	77.1889	92.1885
FBgn0261682	CG42729	3L	15526910	15527516	-	protein_coding	1.59185	2.51015	290.688	1.17946e-06	3.97158e-05	upregulated	3.08996	2.70161	2.62614	8.29307	8.47252	8.01059	0.348985	1.27488	3.38846	0.107277	0.184457	unchanged	2.01244	1.5265	2.55651	2.55294	2.54426	2.70704	-0.102226	1.20606	0.172248	0.688282	0.826099	unchanged	1.89625	2.02472	3.08172	1.37036	2.48792	2.27448	2.38159	2.02545
FBgn0005660	Ets21C	2L	544925	552923	-	protein_coding	1.58296	1.15952	81.3813	6.40416e-05	0.000544252	upregulated	0.908812	0.955955	1.35996	3.30944	3.18199	2.9298	1.37076	0.913475	22.93	0.00187212	0.00946739	upregulated	0.823273	1.47562	0.705244	2.63948	2.07781	2.97331	0.642181	0.773855	1.32581	0.280556	0.499789	unchanged	0.557722	2.65142	3.61001	0.761313	1.54014	1.1941	1.27585	0.982034
FBgn0050340	CG30340	2R	9599909	9601252	-	protein_coding	1.58056	-0.893713	35.2583	0.000750265	0.00319534	upregulated	0.272644	0.166253	0.234476	0.584019	0.728406	0.667549	NA	NA	NA	NA	NA	unchanged	NA	NA	NA	NA	NA	NA	NA	NA	NA	NA	NA	unchanged	NA	NA	NA	NA	NA	NA	NA	NA
FBgn0051445	CG31445	3R	29240580	29244827	-	protein_coding	1.57716	4.29212	77.1566	7.53184e-05	0.000610992	upregulated	9.81517	12.4274	7.31567	28.6948	29.7113	27.9258	1.37795	3.78452	110.035	1.33041e-05	0.000607537	upregulated	6.3575	8.75193	7.66953	21.8514	18.5731	18.6386	-0.182482	4.70845	1.06452	0.330325	0.548762	unchanged	19.6318	23.911	31.8738	21.063	34.2978	23.9389	26.24	27.0059
FBgn0015033	Cyp4d8	3L	7493557	7496179	-	protein_coding	1.57564	2.04565	34.129	0.000821985	0.00341024	upregulated	2.49923	1.12221	2.53235	6.38528	5.44388	5.93377	0.874581	1.46404	9.46317	0.0174145	0.0466727	unchanged	2.37834	1.11943	2.07165	3.59143	4.11322	2.57391	2.40387	1.87351	9.33405	0.0144157	0.0981368	unchanged	0.836583	2.65142	15.3205	4.16185	1.42167	1.13724	0.893095	1.04341
FBgn0036937	Ir76b	3L	20108484	20111534	-	protein_coding	1.566	-0.986202	22.8635	0.00243642	0.00779947	upregulated	0.227203	0.166253	0.234476	0.739757	0.651732	0.445033	NA	NA	NA	NA	NA	unchanged	NA	NA	NA	NA	NA	NA	NA	NA	NA	NA	NA	unchanged	NA	NA	NA	NA	NA	NA	NA	NA
FBgn0032587	CG5953	2L	16508078	16532877	-	protein_coding	1.56549	4.48905	582.199	1.26347e-07	1.14655e-05	upregulated	10.6331	11.8455	11.7238	33.0165	33.43	32.3761	1.66926	4.30672	86.4221	2.99626e-05	0.000871044	upregulated	8.27847	7.83603	12.0332	34.6162	27.6476	27.3367	-0.106315	4.2351	0.0835029	0.779449	0.878802	unchanged	11.7122	19.1384	30.0688	10.1508	26.8933	13.9881	22.4975	14.7919
FBgn0035193	CG9192	3L	1237133	1238319	-	protein_coding	1.56482	2.00168	43.0278	0.000425585	0.00210395	upregulated	1.2269	2.53536	2.15718	6.1906	5.44388	5.56291	-2.09589	3.36881	16.4335	0.00462312	0.0175553	downregulated	7.77536	31.0897	11.5484	3.85105	3.26514	4.61528	0.509268	2.71034	3.74582	0.0864343	0.254985	unchanged	6.19071	6.12237	11.5785	5.88749	4.50195	4.37837	6.84706	5.58532
FBgn0066292	CheB42c	2R	6944614	6971637	-	protein_coding	1.56343	-0.98711	22.8979	0.00242683	0.00777804	upregulated	0.181762	0.166253	0.281372	0.50615	0.766743	0.556291	0.159969	-0.994979	0.148714	0.710969	0.786925	unchanged	0.274424	0.254416	0.617088	0.432702	0.381639	0.488155	NA	NA	NA	NA	NA	unchanged	NA	NA	NA	NA	NA	NA	NA	NA
FBgn0040250	Ugt86Dj	3R	11173441	11175408	-	protein_coding	1.56172	2.87749	253.894	1.8173e-06	5.09414e-05	upregulated	4.04421	3.616	3.42336	11.4468	9.96767	10.5324	0.24509	1.88392	4.40293	0.073172	0.137658	unchanged	3.33883	3.46006	3.08544	3.98086	4.19803	3.50584	0.78883	2.10915	16.9174	0.00289175	0.0429976	unchanged	5.0195	5.01359	6.07539	4.97391	4.38348	2.55879	2.76434	2.70059
FBgn0039042	CG13837	3R	23043990	23044661	+	protein_coding	1.56111	0.891637	110.303	2.51361e-05	0.000289728	upregulated	0.863372	0.872829	0.937906	2.41395	2.3769	2.9298	-0.765268	-0.613752	7.55313	0.0279485	0.0662889	unchanged	0.777536	0.763249	0.617088	0.346162	0.381639	0.532533	-0.121941	0.293342	0.266804	0.618501	0.779272	unchanged	0.725039	1.06057	1.14464	1.31961	1.00702	1.13724	1.10574	1.47305
FBgn0265851	lncRNA:CR44640	2R	20302195	20302995	+	ncRNA	1.56108	-0.380008	20.5062	0.00322998	0.00977023	upregulated	0.227203	0.415633	0.375162	1.32378	0.728406	0.927151	NA	NA	NA	NA	NA	unchanged	NA	NA	NA	NA	NA	NA	NA	NA	NA	NA	NA	unchanged	NA	NA	NA	NA	NA	NA	NA	NA
FBgn0039085	CG10170	3R	23532945	23534767	-	protein_coding	1.56014	4.40126	467.865	2.55803e-07	1.59636e-05	upregulated	11.86	9.93362	10.5045	31.537	30.3247	31.0039	-0.148359	2.7273	1.03006	0.343208	0.455079	unchanged	6.99782	7.02189	6.61166	6.83669	4.8341	6.92293	0.608032	3.88479	13.0124	0.00612505	0.0638638	unchanged	14.5008	14.4623	22.8487	18.17	12.4988	11.3724	12.5884	10.25
FBgn0030347	CG15739	X	11873319	11875346	+	protein_coding	1.55676	4.09096	523.985	1.77528e-07	1.35201e-05	upregulated	8.77004	8.27109	9.0039	23.4776	24.5741	26.702	0.693671	3.31988	46.8375	0.000219774	0.00245833	unchanged	7.45519	8.24309	6.96428	10.9474	12.6789	12.9583	-0.0118338	3.29417	0.00163821	0.968639	0.984065	unchanged	7.13884	8.67737	15.8048	6.44579	11.4918	10.9744	8.76084	7.97903
FBgn0032202	REPTOR-BP	2L	10264125	10265229	+	protein_coding	1.5564	4.04235	257.185	1.74415e-06	4.96404e-05	upregulated	9.40621	8.39578	7.36256	25.3075	23.2707	23.6609	0.533195	3.67107	16.2146	0.00478713	0.0180046	unchanged	8.91879	11.9067	10.182	16.3129	13.0181	15.4435	0.406725	3.64778	2.23442	0.170724	0.376737	unchanged	9.98322	14.7515	21.3959	9.74481	13.9205	10.0077	9.44129	9.63621
FBgn0033592	CG13215	2R	11239494	11240114	-	protein_coding	1.55639	1.51613	62.2326	0.000143949	0.000972496	upregulated	1.49954	1.62097	1.07859	3.97133	3.41201	4.74701	-0.192885	1.81879	0.869043	0.381581	0.4935	unchanged	4.61948	2.7477	3.61438	3.76451	2.9259	2.92893	0.70093	1.52919	5.03748	0.0527934	0.195023	unchanged	2.78861	3.1335	5.54709	2.03017	1.71785	1.93331	2.59423	2.20958
FBgn0034741	CG4269	2R	22597245	22600695	+	protein_coding	1.5555	2.96172	76.9331	7.59848e-05	0.000614072	upregulated	4.68038	4.28102	2.81372	11.8361	10.4277	11.6079	2.09275	3.29958	69.5508	6.148e-05	0.00123328	upregulated	3.65899	5.03745	2.42428	18.9523	13.6118	14.5115	0.864004	1.55901	10.3913	0.0110646	0.0853292	unchanged	2.3982	5.78491	3.08172	3.24827	2.01403	1.76272	1.91378	2.39371
FBgn0036320	CG10943	3L	12861717	12862920	-	protein_coding	1.5537	4.263	64.0769	0.000131905	0.000908907	upregulated	13.1778	7.48139	8.81631	29.2788	28.5995	26.3311	2.10344	2.5416	223.995	1.15508e-06	0.000226026	upregulated	2.24113	1.88268	2.29204	10.6012	8.18404	8.87555	2.21056	2.69464	68.0015	2.28494e-05	0.00472252	upregulated	7.47347	8.72558	13.4715	11.5212	3.13952	1.649	1.78619	2.51646
FBgn0034295	CG10911	2R	18052550	18054066	-	protein_coding	1.5525	8.45158	285.898	1.24382e-06	4.103e-05	upregulated	176.355	202.288	161.32	505.138	523.609	517.35	1.12023	8.10656	135.543	6.54442e-06	0.000439278	upregulated	184.642	185.571	150.702	398.735	362.133	370.022	0.369183	7.82682	4.24525	0.0708753	0.229006	unchanged	232.291	273.771	303.857	203.727	253.768	175.704	154.931	212.549
FBgn0053128	CG33128	2L	1494070	1495456	+	protein_coding	1.54886	8.69441	202.122	3.75392e-06	8.15176e-05	upregulated	199.757	248.507	191.755	596.4	623.247	608.768	2.63076	7.5568	55.1096	0.000130928	0.00179751	upregulated	81.3211	28.342	47.2513	284.242	306.711	380.184	0.547345	8.45198	3.00274	0.118723	0.304739	unchanged	267.874	331.476	628.098	412.886	415.305	223.524	311.605	194.934
FBgn0259101	CG42249	X	11096273	11108148	+	protein_coding	1.54237	4.9053	653.537	8.69629e-08	9.66085e-06	upregulated	14.6319	16.2928	15.3348	43.8014	44.2411	43.5019	1.04274	3.87396	31.3237	0.000756934	0.00529854	upregulated	12.0289	9.26076	7.22875	20.0341	21.7958	16.8192	1.19659	4.3048	14.5501	0.00448494	0.0537673	unchanged	17.4567	16.7763	44.9491	28.4731	12.3804	12.9077	10.9298	11.7844
FBgn0031518	CG3277	2L	3304100	3317418	+	protein_coding	1.54108	3.57652	299.927	1.0671e-06	3.722e-05	upregulated	6.86153	5.69417	5.76812	17.9489	17.4051	16.6516	1.14492	2.76896	101.227	1.76339e-05	0.000682271	upregulated	4.71095	3.86713	3.92292	10.082	8.90491	8.65366	0.411614	3.07671	3.77994	0.0852405	0.253081	unchanged	7.13884	7.76143	12.635	9.99858	6.63446	6.25482	9.18612	6.62873
FBgn0083956	CG34120	X	21123634	21140951	+	protein_coding	1.54062	3.01961	128.099	1.57817e-05	0.000212224	upregulated	3.99877	3.44975	4.9709	12.3423	11.8845	10.9404	-1.45919	4.40273	29.2852	0.000924236	0.00600725	downregulated	22.1369	45.1335	25.7855	12.1589	9.66819	11.9376	0.382685	3.55027	0.858171	0.379513	0.593889	unchanged	10.039	12.9196	23.1129	5.63372	13.3282	12.2253	8.33556	6.62873
FBgn0050265	CG30265	2R	22832456	22834580	+	protein_coding	1.54031	2.27152	123.56	1.76616e-05	0.000227411	upregulated	2.77188	2.36911	2.15718	7.00823	6.01894	7.7139	1.79017	0.995027	49.6629	0.000182569	0.00221245	upregulated	1.23491	0.661483	0.617088	2.8991	3.18033	2.66266	NA	NA	NA	NA	NA	unchanged	NA	NA	NA	NA	NA	NA	NA	NA
FBgn0036727	CG7589	3L	17470127	17474517	+	protein_coding	1.53888	3.48556	495.832	2.12143e-07	1.47495e-05	upregulated	5.8164	5.52791	5.86191	16.9755	15.4115	16.392	0.340375	2.74832	3.68764	0.0953534	0.168532	unchanged	5.44275	7.47984	4.67224	6.70688	8.14164	7.32233	0.272263	3.38046	4.52622	0.0636756	0.214973	unchanged	9.59282	12.3894	12.547	10.1508	10.2479	9.38223	8.08039	9.88172
FBgn0039759	CG9733	3R	30243978	30246703	-	protein_coding	1.53653	0.317038	12.1741	0.0113531	0.026365	upregulated	0.272644	1.03908	0.422058	2.1414	1.49515	1.40927	0.756211	0.222994	6.8953	0.0334387	0.0757802	unchanged	1.14343	0.712366	0.528933	1.47119	1.18732	1.37571	0.187244	0.871897	0.112657	0.745181	0.859261	unchanged	1.56162	3.08529	1.9811	0.609051	2.36945	0.966654	2.50917	0.552394
FBgn0033587	CG13218	2R	11233192	11233714	-	protein_coding	1.53624	2.20413	19.7381	0.00356054	0.0105613	upregulated	1.18146	3.65757	2.06339	6.89143	5.9806	6.89801	-1.98884	3.4541	60.7258	9.5718e-05	0.00152233	downregulated	11.8917	23.8643	16.7495	4.88953	3.98601	4.30464	0.822779	2.943	2.19306	0.174312	0.381236	unchanged	6.13494	5.20642	23.0248	3.40053	5.03508	5.85679	5.61374	5.46256
FBgn0085282	CG34253	3L	18086674	18087320	-	protein_coding	1.53577	-1.00731	31.7562	0.00100456	0.00396319	upregulated	0.181762	0.24938	0.187581	0.545084	0.690069	0.556291	NA	NA	NA	NA	NA	unchanged	NA	NA	NA	NA	NA	NA	NA	NA	NA	NA	NA	unchanged	NA	NA	NA	NA	NA	NA	NA	NA
FBgn0261989	CG42807	2R	13570595	13572759	-	protein_coding	1.53219	7.40621	34.0797	0.000825316	0.00341885	upregulated	122.462	54.531	88.1163	249.532	244.86	251.703	-1.0728	6.90119	68.8527	6.35483e-05	0.00125704	downregulated	163.557	166.287	156.167	66.6361	69.9248	94.2583	1.23516	7.37966	7.07162	0.0270944	0.135656	unchanged	133.24	155.132	477.138	151.806	137.31	81.1989	60.9006	119.992
FBgn0036742	CG7497	3L	17633449	17638001	+	protein_coding	1.5309	0.559459	29.2394	0.00126084	0.00469471	upregulated	0.590728	1.03908	0.468953	2.0246	2.22356	1.78013	1.28568	-0.478632	12.2775	0.00958606	0.0296672	upregulated	0.18295	0.407066	0.484855	0.778863	1.10251	0.754421	0.207743	0.800852	0.329356	0.580734	0.751779	unchanged	1.28276	1.49444	3.12574	0.96433	1.65861	1.649	1.27585	1.53443
FBgn0085455	CG34426	3L	8802463	8803599	+	protein_coding	1.52778	6.88544	151.744	9.28277e-06	0.00015029	upregulated	64.8892	69.66	49.9904	170.105	172.287	177.086	0.0770602	6.41401	0.121015	0.737939	0.808419	unchanged	61.471	114.844	72.4638	87.3193	96.4275	78.3267	-0.0134733	7.66009	0.00867833	0.927912	0.963261	unchanged	197.657	229.806	206.607	164.596	259.336	181.105	174.281	202.606
FBgn0040251	Ugt86Di	3R	11151026	11153849	-	protein_coding	1.51804	1.19987	120.057	1.93173e-05	0.000241646	upregulated	0.999693	1.28846	1.12549	3.0369	3.18199	3.37483	1.15429	1.27587	40.9019	0.000335876	0.0031469	upregulated	1.32638	1.42473	1.54272	3.80778	3.13792	2.61829	-0.383316	0.990867	2.47242	0.151871	0.350712	unchanged	1.78471	1.20519	2.1572	1.31961	2.42869	2.27448	2.33906	1.53443
FBgn0031929	CG18585	2L	7689311	7691061	-	protein_coding	1.51776	5.72023	452.463	2.84932e-07	1.72376e-05	upregulated	26.3101	30.0087	26.2614	75.1049	78.5912	77.1761	0.81213	5.06596	39.4466	0.000375739	0.00337943	unchanged	26.4819	19.8445	26.3144	39.4191	48.0865	39.9843	2.54239	4.43112	41.6084	0.000144424	0.00994988	upregulated	15.17	28.7317	37.685	63.1383	5.21279	6.99403	6.93212	6.07634
FBgn0032079	CG31886	2L	8953481	8959051	-	protein_coding	1.51693	4.61733	277.399	1.3698e-06	4.34632e-05	upregulated	12.1326	14.464	11.7238	35.6641	35.2319	36.2702	0.177275	3.92658	2.70911	0.142815	0.230684	unchanged	13.584	16.2318	12.7825	15.2744	17.301	15.4878	0.156	4.36862	1.46489	0.258365	0.47491	unchanged	18.1817	19.958	25.138	22.4841	19.4295	17.7978	18.3297	22.7095
FBgn0031514	OtopLb	2L	3275800	3280534	-	protein_coding	1.515	4.78965	365.313	5.67019e-07	2.47179e-05	upregulated	14.0866	13.2171	16.0382	39.4018	41.9025	39.4596	0.787264	3.74359	10.5257	0.0137321	0.0386737	unchanged	13.4925	8.59928	7.1406	13.2839	18.3187	18.8162	0.582462	4.44331	4.53518	0.0634616	0.214773	unchanged	18.126	20.8257	39.0058	24.4128	22.6875	14.5567	19.478	13.012
FBgn0038416	CG17930	3R	16327849	16329622	+	protein_coding	1.5147	3.42447	198.739	3.96031e-06	8.44761e-05	upregulated	5.8164	6.15136	4.68953	15.3402	15.3349	15.8728	1.99312	2.09817	98.8154	1.91251e-05	0.000710743	upregulated	2.19539	1.42473	1.36641	5.71167	6.61508	7.58859	0.671406	3.65766	5.32856	0.0476395	0.184143	unchanged	9.87168	14.6069	23.1129	12.9931	12.2027	8.41558	11.5252	6.62873
FBgn0040253	Ugt86Dg	3R	11164423	11166074	-	protein_coding	1.51379	2.30208	65.8275	0.000121664	0.000855031	upregulated	3.27172	2.36911	1.92271	6.38528	7.6291	7.08344	1.56566	0.923524	27.0285	0.00116903	0.00697579	upregulated	1.37212	0.508833	0.793399	2.8991	2.79869	2.30764	3.9999	1.03879	53.1203	5.85631e-05	0.00729145	upregulated	2.17512	2.07293	4.40246	5.63372	0.296181	0.28431	0.0425283	0.306886
FBgn0010044	GstD8	3R	12380008	12380815	+	protein_coding	1.51325	4.11481	43.5184	0.000411898	0.0020612	upregulated	8.99724	11.9702	6.0026	25.0739	23.3473	27.0357	0.380068	3.32252	3.03055	0.124298	0.207132	unchanged	9.01026	9.61694	7.22875	8.87039	15.1384	9.54121	0.100613	3.49299	0.147759	0.710017	0.839392	unchanged	8.4216	17.5476	10.0376	9.84632	11.788	14.2155	9.48382	7.7949
FBgn0011705	rost	2L	8985936	8989539	-	protein_coding	1.51025	4.58853	548.282	1.53369e-07	1.25365e-05	upregulated	12.9051	13.0924	11.7238	33.6395	35.9986	35.2688	1.04267	4.28329	69.4131	6.18809e-05	0.00123762	upregulated	11.7088	12.4664	13.7523	27.2602	29.1318	21.6563	0.283015	4.34071	1.89311	0.203617	0.41475	unchanged	15.5047	23.3325	30.553	18.0178	20.0219	16.7174	17.1815	19.2724
FBgn0020508	Ag5r2	X	14782962	14784052	-	protein_coding	1.50444	8.71752	186.553	4.83921e-06	9.75346e-05	upregulated	205.073	259.396	200.899	609.054	604.769	629.61	1.36793	7.68827	17.3583	0.00400454	0.0158986	upregulated	185.831	76.274	83.4392	323.099	264.815	302.434	2.16697	7.97702	48.5586	8.18947e-05	0.00840298	upregulated	243.892	281.677	585.791	513.988	107.632	103.091	69.9166	88.2603
FBgn0031190	CG12576	X	22474851	22482357	-	protein_coding	1.50399	5.93393	211.186	3.26604e-06	7.39623e-05	upregulated	30.9905	36.9913	28.4654	85.9287	89.594	91.6767	-0.662231	5.99161	3.92459	0.087128	0.15697	unchanged	40.935	117.082	75.7697	49.2848	43.7613	54.4959	0.190148	5.757	0.536783	0.483257	0.679878	unchanged	38.5944	61.4647	86.4642	40.6034	61.7834	46.2857	47.9294	46.9535
FBgn0040319	Gclc	X	8102181	8116147	-	protein_coding	1.50066	6.37531	481.729	2.32826e-07	1.54728e-05	upregulated	45.3043	39.5682	46.6139	122.527	122.334	117.859	0.557349	5.4993	41.8239	0.000313394	0.00301766	unchanged	40.0659	33.7865	35.703	54.9099	49.0194	57.1141	0.570829	5.46644	18.9539	0.00204956	0.0363295	unchanged	41.7176	49.0272	63.9677	53.901	38.0297	33.8329	35.7238	35.2305
FBgn0053474	CG33474	2R	10421706	10422989	+	protein_coding	1.49806	-0.949968	15.2815	0.00669781	0.0172653	upregulated	0.318084	0.24938	0.0937906	0.50615	0.728406	0.630463	NA	NA	NA	NA	NA	unchanged	NA	NA	NA	NA	NA	NA	-0.195783	-0.064056	0.236314	0.639026	0.793717	unchanged	0.390405	1.10878	1.05659	0.558297	1.18472	1.13724	0.850567	0.491017
FBgn0033139	Tsp42Er	2R	7064399	7066113	+	protein_coding	1.49595	3.80272	412.402	3.84015e-07	2.00343e-05	upregulated	7.67946	7.06576	7.22187	20.0903	18.7469	21.6212	0.93796	3.10491	57.2922	0.000115542	0.00165683	unchanged	6.44897	6.00423	5.02486	12.4185	10.177	10.8282	1.30254	3.52258	23.4464	0.00104542	0.0271077	upregulated	10.2621	13.4981	24.9619	15.0233	7.87842	6.1411	5.86891	6.50598
FBgn0031533	CG2772	2L	3445992	3447589	+	protein_coding	1.49497	4.03227	420.075	3.61899e-07	1.94767e-05	upregulated	9.40621	8.10484	8.30047	23.8669	22.6189	24.4768	0.807759	2.8298	9.28507	0.0181517	0.0482475	unchanged	7.36372	4.32508	3.5703	7.18285	9.49857	10.0294	3.65377	2.2563	17.103	0.00279911	0.0421307	upregulated	1.3943	2.555	20.8236	8.52671	0.592362	0.625482	0.382755	1.16617
FBgn0053181	CG33181	X	8489348	8517029	+	protein_coding	1.4947	5.92599	571.892	1.3385e-07	1.16045e-05	upregulated	33.5352	32.0868	30.8571	88.8488	92.9293	83.4065	0.374178	4.81697	26.4695	0.00124215	0.00722607	unchanged	26.3447	24.6784	22.3915	31.3709	32.1425	31.5082	0.332693	5.55692	7.84652	0.0215851	0.119475	unchanged	44.8408	49.7021	64.1438	48.5718	43.7756	39.6897	42.7835	41.0613
FBgn0032891	Oseg5	2L	20832849	20835840	-	protein_coding	1.49452	-0.949353	19.5038	0.00367015	0.0108294	upregulated	0.136322	0.207816	0.328267	0.50615	0.651732	0.704635	1.12366	-0.814579	11.8584	0.0104124	0.0315544	upregulated	0.274424	0.254416	0.352622	0.475972	0.763278	0.710044	-0.118161	1.35809	0.323287	0.584177	0.754392	unchanged	1.95203	2.26576	2.37733	2.74073	2.96181	2.33134	3.18963	1.77994
FBgn0038878	CG3301	3R	21274243	21276249	-	protein_coding	1.49325	4.6286	40.0196	0.000523969	0.00244473	upregulated	10.315	18.4957	10.1763	35.3916	35.6919	36.4927	-0.0983957	3.02621	0.42887	0.533011	0.636146	unchanged	6.81487	9.31164	8.90371	6.83669	8.94732	7.54421	-0.312675	4.80007	1.58518	0.241114	0.456807	unchanged	26.1572	26.466	27.3833	18.2208	40.6953	35.027	30.7905	17.1856
FBgn0037485	CG14606	3R	7214339	7217083	-	protein_coding	1.48985	5.88523	87.3571	5.15769e-05	0.000469231	upregulated	27.2644	39.6514	26.9179	83.6315	85.6452	88.3761	1.03048	5.30486	59.9841	9.96074e-05	0.00156092	upregulated	25.6587	30.7335	21.3777	47.9001	54.744	55.9159	-0.660606	6.42235	11.05	0.00945992	0.0786597	unchanged	52.7605	78.9641	80.3448	50.9065	130.734	92.287	86.1199	113.302
FBgn0040850	CG15210	X	10839230	10839895	+	protein_coding	1.47517	3.44436	211.164	3.26711e-06	7.39623e-05	upregulated	6.54345	5.02916	5.72123	16.3915	15.1432	15.3165	1.05523	3.00319	79.4296	3.96683e-05	0.000977017	upregulated	5.6257	5.24098	4.54001	11.5531	9.45617	10.9613	0.0535555	3.10777	0.0338992	0.858189	0.924867	unchanged	5.63299	9.54511	12.9872	6.03975	10.9587	7.61951	6.50684	8.5928
FBgn0261930	vnd	X	582121	598151	+	protein_coding	1.472	1.50064	100.55	3.34714e-05	0.000354162	upregulated	1.6813	1.45471	1.21928	4.166	4.0254	3.63443	1.15128	0.0140706	11.2517	0.0117784	0.034543	upregulated	0.594586	0.763249	0.352622	1.601	1.27213	0.887555	1.38995	0.337403	13.0331	0.00609836	0.0637859	unchanged	0.725039	1.54264	2.37733	1.87791	0.829307	0.398034	0.637925	0.675148
FBgn0267076	asRNA:CR45520	X	5663114	5665605	+	ncRNA	1.47199	-0.554795	31.7683	0.00100351	0.00396076	upregulated	0.363525	0.332506	0.234476	1.0123	0.805081	0.741721	0.765097	-0.949743	1.79467	0.221316	0.32293	unchanged	0.274424	0.559716	0.132233	0.432702	0.339235	0.843177	NA	NA	NA	NA	NA	unchanged	NA	NA	NA	NA	NA	NA	NA	NA
FBgn0032699	CG10383	2L	18690904	18695602	-	protein_coding	1.46852	4.78906	649.329	8.87984e-08	9.66085e-06	upregulated	15.3135	13.7159	15.3348	39.7912	38.9506	40.9801	0.870853	4.96707	65.5343	7.46963e-05	0.00134751	unchanged	20.7648	24.424	20.9369	45.3472	39.1816	36.1679	0.576229	4.43981	2.72236	0.134917	0.328287	unchanged	18.126	20.9221	46.7981	15.8353	21.9766	16.49	17.6493	13.6257
FBgn0037783	Npc2c	3R	10060252	10061136	+	protein_coding	1.46542	3.62442	493.251	2.15743e-07	1.48088e-05	upregulated	7.04329	6.27605	6.37776	17.3648	17.7884	17.9126	1.06438	3.68573	11.6246	0.0109132	0.0326262	upregulated	9.51338	6.76748	8.41885	10.7743	25.9091	14.9997	2.16674	2.2545	8.08607	0.0201708	0.115466	unchanged	2.17512	4.00123	19.9871	3.24827	2.84334	1.649	1.53102	0.736526
FBgn0038658	CG14292	3R	18904933	18905655	-	protein_coding	1.46475	8.26806	625.882	1.00009e-07	9.96751e-06	upregulated	168.948	158.024	170.793	431.902	429.951	478.484	0.648498	7.99365	42.8516	0.000290555	0.00287949	unchanged	195.116	219.205	181.115	336.426	315.658	280.068	0.139926	8.4682	0.946273	0.357232	0.574786	unchanged	412.77	441.919	294.7	327.416	388.057	364.77	322.833	279.45
FBgn0038761	CG17190	3R	20011776	20013504	-	protein_coding	1.46249	0.340744	37.7961	0.000616567	0.00274292	upregulated	0.454406	0.623449	0.79722	1.55738	1.49515	2.00265	-1.92001	1.83778	42.9215	0.00028908	0.00287949	downregulated	4.528	7.58161	4.71632	1.21157	2.03541	1.15382	NA	NA	NA	NA	NA	unchanged	NA	NA	NA	NA	NA	NA	NA	NA
FBgn0036766	CG5506	3L	17883649	17884376	-	protein_coding	1.462	7.1546	313.672	9.2447e-07	3.42534e-05	upregulated	83.8834	67.7481	78.7372	200.396	200.082	218.326	-0.360248	5.87189	14.6557	0.00620127	0.0217187	unchanged	71.3961	67.8783	58.0504	55.3426	50.0371	48.1055	0.12679	6.28073	0.237879	0.637933	0.793405	unchanged	62.0187	94.1013	104.822	59.8392	111.009	66.8128	62.8994	58.0628
FBgn0033188	Drat	2R	7526118	7532981	-	protein_coding	1.46084	6.57246	462.926	2.64702e-07	1.62898e-05	upregulated	54.9377	50.7487	48.1146	130.353	135.867	146.861	0.943841	5.88357	72.6036	5.33829e-05	0.00115126	unchanged	40.5233	46.1511	34.2925	74.9007	74.5893	82.8532	0.343792	5.66245	5.73502	0.0414562	0.172052	unchanged	47.4064	53.8961	71.1877	51.211	50.5878	39.8034	42.2732	46.6466
FBgn0030799	CG4872	X	16881347	16882790	+	protein_coding	1.45669	2.48815	107.213	2.74492e-05	0.000308989	upregulated	3.36261	3.07568	2.43856	7.04716	8.51085	8.27019	1.20644	2.66591	116.59	1.09344e-05	0.00055472	upregulated	3.29309	4.22331	3.79069	9.08674	8.69289	8.25426	0.259875	2.36895	2.64894	0.139628	0.33433	unchanged	5.18681	4.77255	6.77978	5.07542	5.62744	4.37837	4.29536	4.23502
FBgn0052475	mthl8	3L	22428	26308	+	protein_coding	1.45647	3.4251	299.545	1.07146e-06	3.72506e-05	upregulated	6.17992	5.40322	5.62743	16.2357	14.2231	15.6132	NA	NA	NA	NA	NA	unchanged	NA	NA	NA	NA	NA	NA	0.784174	3.55877	34.9519	0.000269613	0.013793	unchanged	14.6123	14.3177	16.157	13.4499	6.57522	9.43909	9.48382	8.96106
FBgn0028945	CG7631	2L	15628678	15629552	+	protein_coding	1.45536	4.88675	111.505	2.4305e-05	0.000282582	upregulated	17.7218	17.5397	12.4741	41.3486	41.1358	45.3933	1.01725	4.86211	46.9172	0.000218598	0.00245283	upregulated	22.2284	16.0282	19.1738	37.3422	45.3727	33.4608	2.59874	3.94924	54.9658	5.14982e-05	0.00702781	upregulated	13.3853	18.6563	32.0059	39.7406	5.27203	3.35486	4.63559	4.17365
FBgn0042102	CG18745	3R	7783843	7786119	-	protein_coding	1.4549	3.34682	159.337	7.96103e-06	0.000136613	upregulated	6.2708	4.61352	5.43985	15.3402	14.4531	13.796	0.716828	2.60212	18.8286	0.00322336	0.0136795	unchanged	5.48849	4.5795	3.48214	8.04826	7.29355	6.87855	0.776848	3.55494	5.18548	0.0500895	0.189398	unchanged	8.19851	16.2942	23.9934	9.38953	11.2549	7.67637	7.91027	7.67214
FBgn0034331	CG15067	2R	18384824	18385589	-	protein_coding	1.45118	-0.361255	2.19651	0.184938	0.259306	unchanged	0	1.03908	0	0.739757	0.996767	1.22384	2.78561	2.43701	5.26677	0.054589	0.110172	unchanged	0	4.01978	0.176311	10.8608	1.18732	15.5766	NA	NA	NA	NA	NA	unchanged	NA	NA	NA	NA	NA	NA	NA	NA
FBgn0030756	CG9903	X	16539153	16540852	-	protein_coding	1.44763	1.2397	78.471	7.15495e-05	0.000589404	upregulated	1.09057	1.16377	1.40686	2.88116	3.71871	3.15231	-0.266183	-0.701457	0.615475	0.4579	0.567732	unchanged	0.777536	0.45795	0.484855	0.389432	0.424044	0.621288	1.21034	1.1806	5.47569	0.0452753	0.179165	unchanged	1.28276	1.8801	6.42758	2.08092	0.888544	1.25096	1.27585	1.77994
FBgn0040798	CG13069	3L	16265385	16265804	+	protein_coding	1.44718	4.13099	2.39285	0.168908	0.240674	unchanged	7.08874	0.207816	21.3374	24.7624	24.3441	26.1828	-2.43386	6.29853	90.5472	2.56407e-05	0.000809547	downregulated	98.8842	187.556	112.134	22.0245	28.835	22.8102	NA	NA	NA	NA	NA	unchanged	NA	NA	NA	NA	NA	NA	NA	NA
FBgn0267533	asRNA:CR45873	3L	9456339	9457296	+	ncRNA	1.44431	-0.114143	43.3134	0.000417546	0.00207957	upregulated	0.499847	0.332506	0.515848	1.16804	1.07344	1.3351	0.634701	-0.619097	4.23837	0.077617	0.143976	unchanged	0.320162	0.407066	0.573011	0.649053	0.805683	0.576911	0.0984077	-0.562571	0.0965986	0.76335	0.870025	unchanged	0.557722	0.771322	0.660368	0.35528	0.770071	0.454896	0.467812	0.552394
FBgn0032022	CG14275	2L	8327456	8332911	+	protein_coding	1.44384	3.77551	142.795	1.12346e-05	0.000168622	upregulated	6.58889	8.64516	6.84671	18.9612	18.7085	21.102	1.35946	5.26228	21.29	0.0023036	0.0108915	upregulated	13.1266	32.6671	18.689	53.5685	51.0124	60.3093	0.777046	3.41723	8.73893	0.0168621	0.106317	unchanged	10.8756	10.6057	21.1758	9.94783	8.94467	7.61951	6.50684	8.28591
FBgn0266139	lncRNA:CR44845	2L	10208741	10209786	+	ncRNA	1.44317	-0.356071	21.6665	0.00280282	0.00872965	upregulated	0.408965	0.498759	0.187581	1.05123	0.881755	1.03841	NA	NA	NA	NA	NA	unchanged	NA	NA	NA	NA	NA	NA	0.274453	-0.535081	0.53895	0.482401	0.679253	unchanged	0.390405	0.867737	0.616344	0.659805	0.414654	0.398034	0.425283	0.920657
FBgn0260482	CG32599	X	14243686	14246514	+	protein_coding	1.44183	-0.40638	30.0454	0.00117031	0.00443755	upregulated	0.454406	0.374069	0.234476	0.817627	1.0351	1.00132	0.950725	-0.851151	7.60843	0.0275419	0.0655584	unchanged	0.365899	0.356183	0.220389	0.605783	0.466448	0.754421	NA	NA	NA	NA	NA	unchanged	NA	NA	NA	NA	NA	NA	NA	NA
FBgn0037782	Npc2d	3R	10055356	10056083	-	protein_coding	1.44154	5.60249	227.785	2.56784e-06	6.33559e-05	upregulated	28.3549	28.2215	22.5566	70.5495	68.8536	70.3893	1.19068	3.92927	20.5633	0.00253551	0.0115984	upregulated	13.767	7.12366	6.69982	20.4668	23.1952	19.3043	2.09966	3.60824	39.3656	0.00017646	0.010602	upregulated	11.4333	16.7763	15.5407	33.8531	4.7389	5.51561	4.63559	3.43712
FBgn0033589	CG13227	2R	11235252	11235755	+	protein_coding	1.44085	2.09601	17.8692	0.00457236	0.012827	upregulated	2.04483	3.49131	1.17238	6.1906	5.13718	6.67549	-0.794515	1.95623	1.46029	0.265277	0.373352	unchanged	1.32638	10.3802	3.04136	3.07218	2.28984	3.01769	1.72925	3.85299	4.02036	0.0773974	0.239899	unchanged	5.18681	6.9419	67.7098	5.4307	6.57522	6.76658	7.27235	6.01496
FBgn0033582	CG9084	2R	11217416	11219771	-	protein_coding	1.43832	3.80415	343.373	6.91735e-07	2.77419e-05	upregulated	8.22475	7.56451	6.84671	19.623	20.012	20.249	1.06729	3.31252	77.5999	4.28524e-05	0.00102691	upregulated	7.54667	6.05511	5.42156	13.3705	13.2302	13.2246	0.869151	3.27642	5.30982	0.0479516	0.184842	unchanged	6.85998	12.5822	21.8802	7.30861	8.88544	6.48227	6.46431	5.40119
FBgn0037304	CG1113	3R	5253153	5255403	+	protein_coding	1.43593	-0.840241	15.0481	0.0069487	0.0177836	upregulated	0.272644	0.332506	0.140686	0.856561	0.498383	0.667549	NA	NA	NA	NA	NA	unchanged	NA	NA	NA	NA	NA	NA	NA	NA	NA	NA	NA	unchanged	NA	NA	NA	NA	NA	NA	NA	NA
FBgn0263415	lncRNA:CR43461	X	6732717	6735917	+	ncRNA	1.43412	-0.912489	22.4463	0.00255658	0.00808005	upregulated	0.272644	0.24938	0.187581	0.467215	0.728406	0.704635	0.330751	-0.775347	0.720608	0.423415	0.5341	unchanged	0.228687	0.45795	0.617088	0.649053	0.551257	0.443777	-0.115584	-0.624013	0.103907	0.754887	0.86524	unchanged	0.613494	0.771322	0.396221	0.304525	0.355417	0.56862	0.722982	0.613771
FBgn0030520	Pdcd4	X	13745577	13755406	-	protein_coding	1.43177	7.01805	199.291	3.92565e-06	8.40718e-05	upregulated	64.7074	81.5471	66.1693	183.693	190.497	185.393	0.848023	6.35202	65.45	7.50109e-05	0.00134751	unchanged	53.9701	60.5511	60.2984	112.373	89.2188	112.675	-0.174491	6.93477	0.735537	0.414354	0.624128	unchanged	94.6454	107.407	160.337	91.6621	162.959	114.975	129.967	113.855
FBgn0085453	CG34424	2R	23359215	23360266	+	protein_coding	1.42817	4.65167	135.858	1.31314e-05	0.000185748	upregulated	13.7685	11.9287	15.4754	35.6641	31.6282	40.7205	0.54479	4.66675	26.9684	0.00117662	0.0070018	unchanged	18.112	23.4572	20.1876	31.1978	28.0293	30.7094	0.0323884	3.95888	0.0146568	0.90642	0.951249	unchanged	12.3814	13.5463	24.6978	10.9629	14.8683	18.9919	12.8436	14.7305
FBgn0039520	Gr98a	3R	27487927	27489968	+	protein_coding	1.42642	-0.769557	5.61518	0.0522102	0.0906954	unchanged	0.0454406	0.166253	0.609639	0.700823	0.766743	0.667549	1.70848	-0.816418	10.5817	0.0135672	0.0383616	upregulated	0.137212	0.101767	0.3967	0.432702	0.890491	0.843177	-0.457208	-0.195025	1.10711	0.321375	0.540489	unchanged	1.05967	0.337453	0.792442	0.406034	1.3032	0.454896	0.935624	0.920657
FBgn0265068	asRNA:CR44179	3R	25491285	25493262	-	ncRNA	1.42544	1.25889	46.5936	0.000337988	0.00179522	upregulated	1.49954	0.997518	1.26617	2.56968	3.56536	3.70861	2.47703	1.72933	90.9289	2.52823e-05	0.000805399	upregulated	1.0977	0.966782	0.837477	7.09631	5.08852	3.994	-0.286807	0.777422	1.14603	0.313504	0.532943	unchanged	1.33853	1.59085	1.9811	0.812068	1.9548	1.81958	1.87125	1.47305
FBgn0033174	CG11125	2R	7447473	7449995	+	protein_coding	1.42429	1.5762	66.2149	0.000119539	0.0008477	upregulated	1.18146	1.74566	1.78202	4.20494	3.75704	4.41324	0.824193	0.800625	20.0833	0.00270528	0.0121504	unchanged	1.05196	1.2212	1.27825	2.16351	1.73858	2.3964	0.975041	1.07707	2.47851	0.151426	0.350075	unchanged	1.56162	1.34981	6.42758	0.913576	1.65861	1.70586	1.10574	0.920657
FBgn0063492	GstE8	2R	18407834	18408955	+	protein_coding	1.42418	5.01841	516.311	1.86184e-07	1.36552e-05	upregulated	17.9036	18.5788	16.6947	48.0842	44.8545	46.3576	1.18056	4.43069	142.373	5.53076e-06	0.000411941	upregulated	14.1329	11.6014	13.62	31.6738	27.1388	30.3544	0.293925	4.30993	4.94482	0.0545803	0.198254	unchanged	19.353	24.9715	17.5218	24.5143	19.0148	19.4468	17.6067	15.2215
FBgn0039481	Cpr97Eb	3R	27089704	27091130	-	protein_coding	1.41756	0.864859	18.1141	0.00441995	0.0124812	upregulated	0.863372	0.498759	1.50065	2.1414	2.60693	2.63311	-1.52309	1.90701	19.138	0.00308457	0.0132928	downregulated	3.7962	8.70104	4.09923	1.64427	2.03541	2.04138	1.99534	0.611024	7.78604	0.0219615	0.120526	unchanged	1.28276	1.54264	5.45904	0.406034	0.592362	0.625482	0.425283	0.613771
FBgn0010040	GstD4	3R	12374100	12374824	+	protein_coding	1.41712	4.65747	321.834	8.51431e-07	3.25612e-05	upregulated	13.2687	12.7599	15.5223	35.4694	36.3053	36.4185	0.61593	3.71828	55.6417	0.000126946	0.00175417	unchanged	10.794	9.31164	10.799	16.1398	16.1137	15.0884	0.542511	4.24618	13.669	0.00534661	0.0587161	unchanged	21.2492	22.4165	19.8551	25.3264	11.7288	16.7174	18.9251	14.3622
FBgn0028532	CG7968	2L	13849400	13850329	+	protein_coding	1.41628	5.95499	219.266	2.89876e-06	6.89797e-05	upregulated	39.7605	31.7959	30.9509	88.109	88.7122	89.9337	1.17953	4.8697	16.2229	0.00478078	0.0179871	upregulated	25.1556	12.0593	16.2206	30.9382	53.3023	36.8335	1.50157	4.30586	21.787	0.00132426	0.0297061	upregulated	15.672	22.995	32.4461	43.7501	13.032	10.0646	11.1424	6.99699
FBgn0032779	CG16771	2L	19424050	19429224	+	protein_coding	1.41418	4.99508	522.046	1.79665e-07	1.35201e-05	upregulated	18.6761	16.3759	17.5857	47.3445	44.0111	45.4304	0.141914	4.00234	3.40829	0.106427	0.18359	unchanged	16.5112	14.3491	14.5897	17.0485	16.6225	16.4198	0.350068	4.49229	10.4982	0.0107822	0.0845397	unchanged	21.1934	24.7787	28.0877	25.3771	21.9174	19.2194	18.1171	20.0089
FBgn0033304	Cyp6a13	2R	8570499	8572147	+	protein_coding	1.41247	2.91941	66.377	0.000118665	0.000843732	upregulated	4.5895	4.61352	3.09509	10.9796	9.23926	11.8305	1.09083	2.40354	59.9384	9.98534e-05	0.00156092	upregulated	3.33883	3.40918	3.1736	6.36072	8.43847	6.30164	0.0373364	2.60972	0.0192017	0.89298	0.945497	unchanged	4.0156	6.02595	9.46528	4.41562	6.81217	5.74306	6.03903	5.21706
FBgn0036367	CG10116	3L	13456208	13457238	-	protein_coding	1.41125	3.15347	126.712	1.63271e-05	0.000216077	upregulated	4.95303	5.56948	3.9861	12.2255	12.3446	13.2026	0.929908	2.96785	46.0371	0.000232047	0.00254796	unchanged	4.61948	6.30953	5.02486	11.207	9.41377	9.67435	1.11074	3.07212	20.8823	0.00151515	0.0319007	upregulated	6.97152	10.6057	16.201	10.9122	5.98286	5.11758	5.44363	4.54191
FBgn0026760	Tehao	2L	13435622	13439930	+	protein_coding	1.40858	3.0472	241.147	2.14161e-06	5.54098e-05	upregulated	4.8167	4.65509	4.033	12.1865	11.2711	11.5708	0.390611	2.0609	9.47998	0.0173469	0.0465383	unchanged	3.56752	3.15476	3.83476	4.5001	5.17333	4.17151	0.605683	2.75563	5.14382	0.0508327	0.190876	unchanged	5.07527	7.27935	12.503	6.69956	5.33126	5.17444	4.67812	6.01496
FBgn0032253	LManI	2L	10452677	10457241	-	protein_coding	1.40752	4.77193	397.981	4.30591e-07	2.05081e-05	upregulated	16.6767	14.0484	14.4906	38.6231	38.2605	40.09	0.304775	4.37697	2.75248	0.140109	0.227353	unchanged	21.771	13.2297	20.4521	22.5438	25.5698	20.3694	0.371542	4.94923	1.92838	0.199842	0.410407	unchanged	20.0222	30.3226	51.6848	34.9189	33.6462	24.3369	25.517	24.5509
FBgn0034387	Cyp12b2	2R	18754995	18757083	+	protein_coding	1.40615	2.6991	205.002	3.58915e-06	7.90796e-05	upregulated	3.36261	3.69913	3.51715	9.77259	8.31917	9.3086	1.09684	2.57968	53.2082	0.00014653	0.00192242	upregulated	3.0644	3.76536	4.3637	8.65404	6.99672	8.29864	-0.0160085	2.82697	0.00695375	0.935451	0.968206	unchanged	6.19071	6.45982	9.6854	5.12618	7.46377	6.70972	7.05971	7.05837
FBgn0267954	lncRNA:CR46234	2R	18815654	18816452	-	ncRNA	1.40585	-0.657798	14.183	0.00799325	0.0199329	upregulated	0.272644	0.290943	0.328267	0.700823	1.11178	0.519205	1.16698	-0.308017	6.20855	0.0407598	0.0881706	unchanged	0.137212	0.45795	0.705244	0.865404	0.805683	1.28695	NA	NA	NA	NA	NA	unchanged	NA	NA	NA	NA	NA	NA	NA	NA
FBgn0029879	APC7	X	6597088	6599699	+	protein_coding	1.40507	0.614594	66.0979	0.000120176	0.000849401	upregulated	0.72705	0.665012	0.984801	2.06353	2.03187	2.03973	0.0652698	-0.228294	0.0596035	0.824888	0.876279	unchanged	0.731798	0.610599	0.881555	0.908674	0.848087	0.576911	-0.189634	0.353686	0.370421	0.558504	0.736351	unchanged	0.892355	0.771322	1.58488	1.06584	1.71785	1.1941	1.31838	0.797903
FBgn0263988	Dic61B	3L	149679	152589	-	protein_coding	1.40068	0.555467	63.769	0.000133822	0.000919155	upregulated	0.908812	0.748139	0.609639	1.94673	2.07021	1.8543	NA	NA	NA	NA	NA	unchanged	NA	NA	NA	NA	NA	NA	0.662723	0.995924	4.88976	0.0556783	0.20007	unchanged	2.11934	1.59085	2.81757	2.58847	1.12549	1.02352	2.29653	1.3503
FBgn0051019	CG31019	3R	30597004	30599296	+	protein_coding	1.40066	2.37314	10.3113	0.0163349	0.0350427	upregulated	1.27234	5.02916	2.0165	7.67012	6.67067	7.41721	0.92064	1.32266	35.3141	0.000527449	0.00424192	unchanged	1.37212	1.93356	1.67495	3.28853	3.13792	2.97331	-0.385272	2.69065	0.998371	0.344985	0.562581	unchanged	3.90405	4.04944	10.5219	3.14676	9.65551	6.36854	6.88959	6.07634
FBgn0027843	CAH2	3L	12177601	12183347	+	protein_coding	1.40013	7.75859	753.425	5.48889e-08	7.27993e-06	upregulated	116.919	117.749	126.477	312.567	308.039	309.149	0.521894	7.70053	31.2001	0.000765918	0.0053229	unchanged	178.284	158.043	175.958	261.568	214.566	258.367	-0.0903951	8.33615	0.576767	0.467886	0.668668	unchanged	306.078	376.068	274.801	286.812	398.956	291.759	321.174	329.104
FBgn0264296	CG43774	2L	4008653	4009090	+	protein_coding	1.3999	4.28726	385.331	4.77707e-07	2.18602e-05	upregulated	11.6328	10.1414	10.5983	26.7091	26.9127	29.7059	1.36607	3.04282	132.244	7.11948e-06	0.000455139	upregulated	4.8939	4.01978	4.67224	10.7743	11.0251	13.2689	0.389395	4.07359	3.60794	0.091483	0.264397	unchanged	16.1182	17.7886	24.0374	17.1042	18.8964	13.0214	16.0332	10.3114
FBgn0034588	CG9394	2R	21118394	21120705	+	protein_coding	1.39584	5.22031	252.157	1.85753e-06	5.13964e-05	upregulated	20.4028	22.9845	18.6643	51.1601	52.4069	55.9258	1.25297	3.78434	17.779	0.00375832	0.0152454	upregulated	12.3491	5.24098	6.56758	21.0293	15.732	20.9019	2.32475	4.47959	27.8805	0.000588733	0.0202485	upregulated	16.6201	21.8863	64.0117	42.7351	9.12238	8.98419	5.4011	6.19909
FBgn0039154	Npc2f	3R	24137895	24140936	+	protein_coding	1.39369	3.82328	348.811	6.5772e-07	2.68758e-05	upregulated	8.17931	7.10732	8.20668	20.2071	19.1686	20.8053	0.360152	2.87066	7.96344	0.0251058	0.0612191	unchanged	7.54667	5.39363	5.99457	7.83191	8.35366	8.12113	0.610358	3.19471	4.14338	0.0737394	0.234037	unchanged	6.80421	8.38813	18.4903	9.28802	7.34529	6.8803	7.91027	6.62873
FBgn0250869	CG42240	X	6330842	6333028	+	protein_coding	1.3887	2.80456	279.269	1.3407e-06	4.28544e-05	upregulated	4.04421	3.49131	3.9861	9.57791	10.0827	9.75363	0.404521	2.03591	8.44574	0.0222239	0.0559542	unchanged	3.38457	3.00211	3.92292	4.62991	4.02841	5.01468	0.282617	2.11036	1.49697	0.2536	0.469825	unchanged	3.56942	3.76019	6.82381	4.06034	3.67265	3.52544	3.61491	4.48053
FBgn0034493	CG8908	2R	20264920	20270994	+	protein_coding	1.38572	1.33384	83.0185	6.02671e-05	0.000521698	upregulated	1.31778	1.5794	1.12549	3.58198	3.22032	3.52318	0.499558	1.44016	7.08512	0.0317211	0.0727869	unchanged	2.60703	2.08621	1.80719	3.54816	3.05311	2.57391	-0.156825	1.26987	0.499494	0.498421	0.691649	unchanged	1.45008	2.69963	2.6855	1.7764	2.54716	2.21762	2.50917	2.51646
FBgn0259229	CG42329	2L	1219293	1229802	+	protein_coding	1.38527	3.34493	9.06583	0.021371	0.0437469	upregulated	6.0436	1.82878	9.14458	14.8341	13.6097	14.5006	0.34057	4.43194	2.58271	0.151117	0.241061	unchanged	26.3447	15.7229	14.8101	24.9236	22.1775	24.8515	NA	NA	NA	NA	NA	unchanged	NA	NA	NA	NA	NA	NA	NA	NA
FBgn0259231	CCKLR-17D1	X	18707494	18726572	-	protein_coding	1.38049	-0.736879	17.6361	0.00472385	0.0131467	upregulated	0.272644	0.24938	0.328267	0.700823	0.958429	0.519205	-0.0721608	-0.489336	0.0708582	0.820544	0.872884	unchanged	0.457374	0.712366	0.749322	0.605783	0.636065	0.576911	0.0974506	-0.358207	0.0529807	0.823337	0.904666	unchanged	0.780811	0.81953	0.352196	0.862822	0.414654	0.56862	0.467812	1.22754
FBgn0040717	Nplp4	2L	2008414	2009072	+	protein_coding	1.37725	8.27096	45.4262	0.000363826	0.00188864	upregulated	142.593	234.084	143.453	429.682	452.264	438.765	0.138857	6.06361	0.720209	0.423538	0.534192	unchanged	70.4356	48.39	71.9349	79.5739	61.3167	68.8742	-0.112958	8.9586	0.610255	0.455656	0.658658	unchanged	523.868	498.081	450.415	426.082	636.73	511.189	551.933	380.17
FBgn0040799	CG13051	3L	16264713	16265100	-	protein_coding	1.37675	4.04079	2.09639	0.193941	0.269319	unchanged	8.13387	0.0831265	19.6491	20.4407	23.309	26.0344	-2.45693	6.32462	108.983	1.37436e-05	0.000614421	downregulated	108.398	187.251	111.208	20.9428	27.5628	25.5172	NA	NA	NA	NA	NA	unchanged	NA	NA	NA	NA	NA	NA	NA	NA
FBgn0032593	Trpgamma	2L	16663454	16676701	-	protein_coding	1.3761	1.12077	26.3542	0.00167105	0.00582827	upregulated	1.6813	0.872829	0.937906	3.1537	2.3769	3.30066	1.26512	-0.15701	11.2493	0.0117842	0.0345454	upregulated	0.411636	0.407066	0.573011	0.649053	1.18732	1.55322	NA	NA	NA	NA	NA	unchanged	NA	NA	NA	NA	NA	NA	NA	NA
FBgn0266322	asRNA:CR44987	2L	71039	73836	-	ncRNA	1.37559	0.0365276	26.1385	0.00170835	0.00592531	upregulated	0.318084	0.623449	0.609639	1.32378	1.49515	1.14967	1.0514	-0.333852	9.81743	0.0160591	0.0437451	upregulated	0.411636	0.45795	0.484855	0.995214	0.593661	1.24258	-0.183166	-0.333876	0.236601	0.638826	0.793717	unchanged	0.725039	0.915945	0.660368	0.253771	0.592362	0.625482	1.02068	0.675148
FBgn0032733	CG15170	2L	18988268	18990233	-	protein_coding	1.37401	1.25071	94.99	3.98841e-05	0.000398293	upregulated	1.27234	1.33002	1.21928	2.80329	3.297	3.59735	1.19141	0.620663	51.177	0.000165928	0.0020918	upregulated	0.86901	0.814133	0.925633	1.81735	1.9506	2.21889	1.9426	1.38592	17.368	0.00267312	0.0413533	upregulated	1.45008	3.1817	7.48417	3.29903	1.12549	0.909792	1.19079	0.85928
FBgn0000092	CG2650	X	2692732	2693886	-	protein_coding	1.3735	-0.0834136	30.2833	0.00114522	0.00436253	upregulated	0.318084	0.623449	0.468953	1.1291	1.30346	1.18675	NA	NA	NA	NA	NA	unchanged	NA	NA	NA	NA	NA	NA	0.246495	0.337057	0.771299	0.403683	0.615289	unchanged	1.05967	1.68727	1.45281	0.761313	1.36243	0.909792	1.06321	0.920657
FBgn0033593	Listericin	2R	11241745	11242194	-	protein_coding	1.37242	1.99307	60.3249	0.000157964	0.0010374	upregulated	2.40835	2.36911	1.73513	6.38528	4.71547	5.41456	0.704963	1.71881	7.18957	0.0308245	0.0711593	unchanged	2.33261	2.84946	2.11573	5.3655	2.71388	3.77211	0.926107	2.32037	2.1805	0.175421	0.382367	unchanged	3.12324	2.79604	15.8929	3.04525	2.84334	5.11758	2.12642	3.43712
FBgn0038833	CG15696	3R	20847068	20847748	+	protein_coding	1.37165	-1.28809	8.98079	0.0217854	0.0444085	upregulated	0.0454406	0.24938	0.234476	0.467215	0.498383	0.407947	NA	NA	NA	NA	NA	unchanged	NA	NA	NA	NA	NA	NA	NA	NA	NA	NA	NA	unchanged	NA	NA	NA	NA	NA	NA	NA	NA
FBgn0022700	Cht4	2R	21065379	21067087	-	protein_coding	1.37111	5.06303	29.7539	0.00120204	0.00452899	upregulated	20.8118	11.3052	24.4324	45.9818	47.1547	49.1019	-0.0336778	4.10699	0.00486098	0.946323	0.965007	unchanged	30.3696	7.02189	14.5457	22.2409	11.7884	16.7304	2.79	2.6695	11.69	0.00816841	0.0735941	unchanged	0.725039	11.9555	23.0689	6.6488	2.1325	1.42155	1.06321	1.71856
FBgn0033798	CG15870	2R	13163363	13163948	-	protein_coding	1.36789	0.511451	34.7444	0.000781842	0.00328699	upregulated	0.72705	0.540322	0.984801	2.06353	1.9552	1.63179	0.938963	0.483821	11.4235	0.0113692	0.0337146	unchanged	0.823273	0.966782	0.881555	2.29332	1.18732	1.64198	0.285396	0.629027	0.526708	0.487272	0.683516	unchanged	1.11544	1.44623	2.8616	0.761313	1.42167	1.08038	1.19079	1.53443
FBgn0015036	Cyp4ae1	X	2179007	2180998	+	protein_coding	1.36768	2.32947	119.375	1.96629e-05	0.000244258	upregulated	2.9082	2.28598	3.14198	6.81356	6.78568	7.34304	0.786578	1.75671	36.605	0.000472768	0.00391764	unchanged	2.51556	2.49328	2.20389	3.93759	4.66448	3.81649	0.291032	1.90279	2.53749	0.1472	0.344622	unchanged	3.23479	5.20642	3.08172	4.36486	3.49494	2.8431	3.48732	3.31437
FBgn0026592	Fie	3L	3892574	3894833	+	protein_coding	1.36707	1.16485	87.4005	5.14985e-05	0.000468917	upregulated	1.04513	1.20533	1.35996	2.80329	3.297	3.00397	0.669722	0.898815	9.0523	0.0191771	0.0501584	unchanged	1.00622	1.8318	1.27825	2.0337	2.16262	2.30764	-0.0536807	1.12949	0.130794	0.838101	0.913545	unchanged	1.84048	2.31397	1.89306	2.08092	2.25098	2.16076	1.82872	2.33233
FBgn0086519	Cpr47Eg	2R	11277957	11278445	-	protein_coding	1.3644	8.55754	21.6109	0.00282155	0.00877016	upregulated	132.914	191.482	315.277	524.8	513.986	568.64	-2.37233	10.1163	61.3215	9.27341e-05	0.0015041	downregulated	1284.76	2770.7	1523.37	289.434	371.674	416.219	0.25395	9.10084	0.840381	0.384273	0.598503	unchanged	610.315	758.74	509.452	496.173	610.489	651.695	501.664	249.498
FBgn0034664	CG4377	2R	21835448	21836357	-	protein_coding	1.36157	4.8305	775.012	5.00917e-08	7.05766e-06	upregulated	15.8133	16.1265	16.2258	41.2707	39.2956	40.2013	0.52731	3.6656	5.41285	0.0520805	0.106103	unchanged	13.9042	6.86924	10.0938	13.1974	15.944	15.3991	0.779325	4.3359	20.8259	0.00152814	0.031916	unchanged	20.9703	28.5389	26.5908	24.5143	19.311	13.5332	15.5228	11.1093
FBgn0265178	CG44243	2R	16197042	16199555	+	protein_coding	1.36053	0.680721	35.2493	0.000750805	0.00319534	upregulated	1.09057	0.706576	0.750325	1.98566	1.80185	2.59602	0.519154	0.935691	5.74513	0.04691	0.0982524	unchanged	1.23491	1.37385	1.85127	2.55294	2.07781	1.77511	-0.337407	1.28082	7.03602	0.0304767	0.14467	unchanged	1.89625	1.97651	2.20123	2.08092	2.7841	2.50193	2.5517	2.63922
FBgn0260430	CG42525	3L	3188025	3189747	-	protein_coding	1.35895	3.388	183.016	5.14126e-06	0.000101949	upregulated	6.2708	5.48635	5.86191	14.0165	13.4563	16.6146	0.666053	3.19831	17.5684	0.00387905	0.0155552	unchanged	6.40323	8.65016	6.03865	12.5916	9.92262	10.8282	0.799944	2.92802	33.5489	0.000311383	0.0149667	unchanged	8.53315	10.4128	10.0816	8.72973	5.92362	5.51561	4.33789	6.26047
FBgn0052485	CG32485	3L	3050323	3051765	+	protein_coding	1.35668	3.61383	152.373	9.16283e-06	0.000149566	upregulated	7.99755	6.60856	6.04949	16.0411	17.4818	18.098	0.680925	3.12894	37.8704	0.000426018	0.00366734	unchanged	6.95208	7.07278	5.90642	11.7695	10.3043	9.80748	0.120568	3.51342	0.281534	0.609122	0.772591	unchanged	9.36973	11.7145	17.1696	8.27294	12.7358	10.0646	10.7597	10.0658
FBgn0038199	CCHa1	3R	14092504	14096835	-	protein_coding	1.35322	1.0601	33.934	0.000835265	0.00344918	upregulated	1.13602	1.45471	0.750325	2.56968	3.14365	2.70728	0.94977	0.146591	13.1475	0.00812253	0.0263166	unchanged	0.503111	0.814133	0.749322	1.64427	1.18732	1.15382	0.328102	-0.0758215	0.85685	0.379863	0.593963	unchanged	0.669266	0.723114	1.10061	1.2181	0.888544	1.13724	0.51034	0.491017
FBgn0033981	Cyp6a21	2R	14885264	14886947	-	protein_coding	1.34555	4.13634	229.394	2.51095e-06	6.20953e-05	upregulated	8.81548	10.2661	10.8328	23.7501	24.7658	25.7006	0.0480204	3.05554	0.180195	0.683671	0.764987	unchanged	8.27847	9.05723	6.96428	7.87518	8.35366	8.83117	0.428875	4.01177	6.76111	0.0297893	0.142652	unchanged	15.2816	16.1013	23.9934	17.3072	15.9938	13.4194	13.1413	12.3982
FBgn0264984	lncRNA:CR44135	3R	11977640	11978178	-	ncRNA	1.34539	0.351624	44.4007	0.000388695	0.0019728	upregulated	0.72705	0.581886	0.703429	1.55738	1.99353	1.44636	NA	NA	NA	NA	NA	unchanged	NA	NA	NA	NA	NA	NA	0.18541	-0.0436528	0.20825	0.659447	0.807104	unchanged	0.557722	1.49444	0.48427	1.11659	0.710835	0.56862	1.19079	0.736526
FBgn0086611	Lcp65Ag3	3L	6130386	6130989	-	protein_coding	1.34416	9.63175	53.4954	0.000225551	0.00133389	upregulated	353.801	584.047	420.932	1069.07	1117.26	1185.6	-1.4976	9.31219	131.161	7.32225e-06	0.000458287	downregulated	869.879	1132.92	813.587	315.959	330.796	349.785	-0.121329	10.2384	0.160037	0.698876	0.832816	unchanged	1367.26	1405.73	625.853	1214.45	1769.27	1348.6	1222.82	722.532
FBgn0034470	Obp56d	2R	19702924	19703915	-	protein_coding	1.34402	6.82742	2.75061	0.144303	0.211439	unchanged	27.0826	14.464	153.723	162.007	151.739	168.371	-2.17154	9.35315	94.6597	2.20951e-05	0.000751717	downregulated	853.231	1394	963.275	185.975	280.378	245.986	1.41277	5.98784	5.00819	0.0533501	0.19599	unchanged	80.6466	44.1582	215.192	20.9615	45.1973	37.9269	31.6411	24.3667
FBgn0032433	Oatp33Ea	2L	12441401	12445924	-	protein_coding	1.34335	5.38608	494.852	2.13502e-07	1.47495e-05	upregulated	23.9472	22.361	25.2766	58.5966	61.1861	57.335	0.284904	4.35384	2.46471	0.159468	0.251369	unchanged	22.7315	19.0812	13.2674	21.3322	24.1705	21.4788	0.663993	4.87046	5.41528	0.0462277	0.181228	unchanged	23.982	27.3337	60.4897	28.8792	22.0951	23.3134	22.9653	22.3413
FBgn0026718	fu12	2L	8449691	8463994	-	protein_coding	1.34312	6.03175	821.366	4.15013e-08	6.34744e-06	upregulated	37.6703	36.0354	38.4072	92.0025	89.5173	95.9416	1.93226	5.85871	178.311	2.54852e-06	0.000303967	upregulated	24.1493	28.7999	19.2179	84.8096	90.7453	99.3174	-0.0145835	6.41515	0.0218354	0.885932	0.941314	unchanged	73.6751	98.922	80.7851	83.2877	78.725	94.9595	86.4601	84.4549
FBgn0039453	CG6403	3R	26735417	26736307	-	protein_coding	1.34241	6.21892	139.321	1.21362e-05	0.000175995	upregulated	38.4428	49.2525	39.861	102.203	99.0249	114.781	0.803017	5.4271	49.0289	0.000190169	0.00226584	unchanged	36.5442	30.4791	26.7993	50.6261	57.8395	55.0284	0.0694756	5.37028	0.110082	0.747993	0.860966	unchanged	38.2597	38.3733	57.408	33.041	51.7725	38.3818	41.3801	30.5044
FBgn0053514	CG33514	3L	4365434	4366671	+	protein_coding	1.33414	4.88544	447.772	2.94659e-07	1.77094e-05	upregulated	17.8127	15.3784	17.5857	41.5432	41.2125	42.0556	0.8426	4.18499	44.4248	0.000259558	0.00270706	unchanged	14.636	13.5858	10.6227	21.938	25.1882	22.4108	0.768513	4.58935	25.0373	0.000843164	0.0240035	unchanged	24.7071	26.3696	39.3139	28.9807	18.1263	18.7645	16.7987	17.6152
FBgn0032124	CG17855	2L	9540523	9542480	+	protein_coding	1.33365	3.41386	289.061	1.20083e-06	4.00575e-05	upregulated	5.99816	5.61104	6.56534	14.5615	15.4882	14.6119	0.598666	2.62958	25.1664	0.00143682	0.00796107	unchanged	5.39701	4.01978	5.06894	7.18285	7.63278	7.14482	0.471464	2.95476	6.72591	0.0301156	0.143615	unchanged	8.08697	8.72558	9.90552	8.47596	7.523	6.19796	4.38042	7.73352
FBgn0013771	Cyp6a9	2R	14879356	14881372	-	protein_coding	1.33354	3.01897	107.589	2.71531e-05	0.000307987	upregulated	4.90759	5.02916	3.79852	10.707	10.6577	12.498	0.380061	2.70974	12.4524	0.00926612	0.0289549	unchanged	5.2598	6.41129	5.1571	7.05304	7.50557	7.27795	0.666568	3.47762	2.11085	0.181747	0.389845	unchanged	7.13884	10.6539	28.3958	6.80107	11.0179	7.61951	8.33556	7.30388
FBgn0052091	CG32091	3L	11631392	11642902	+	protein_coding	1.33074	1.89909	23.4154	0.00228854	0.00744855	upregulated	2.45379	1.20533	2.62614	5.64552	5.40554	4.2649	-0.319609	1.8634	1.55589	0.25152	0.357729	unchanged	4.02489	5.39363	2.51243	3.11545	3.26514	3.10644	0.553912	1.70013	1.3251	0.280675	0.499789	unchanged	2.45398	3.51916	7.26405	1.37036	3.79112	1.93331	2.46664	2.02545
FBgn0036381	CG8745	3L	13860027	13866905	-	protein_coding	1.32884	5.90171	51.3766	0.000254032	0.00145698	upregulated	46.0768	29.3437	27.8558	82.6971	85.0702	85.0012	1.47249	5.57505	85.8222	3.06667e-05	0.000886669	upregulated	23.3261	31.4968	20.8047	62.4822	69.4159	77.5279	0.0335974	7.84428	0.035047	0.855839	0.923584	unchanged	269.937	245.184	190.054	218.903	168.823	249.056	196.141	299.029
FBgn0029824	CG3726	X	5917097	5941852	+	protein_coding	1.32879	3.1569	219.264	2.89885e-06	6.89797e-05	upregulated	4.77126	5.52791	4.87711	12.0697	11.9612	13.2397	0.786931	2.98124	20.2008	0.00266239	0.0120186	unchanged	5.30554	6.20776	5.64195	12.3753	7.84481	9.31932	-0.12712	3.0156	0.381128	0.552991	0.732361	unchanged	5.91185	7.5686	10.5659	6.09051	9.95169	8.24499	8.16544	7.18112
FBgn0028950	CG15255	2L	15610171	15611719	-	protein_coding	1.32626	4.93818	97.27	3.70755e-05	0.000378138	upregulated	21.0844	14.2146	17.6326	41.7379	41.0975	46.4688	1.07324	4.88645	103.682	1.62652e-05	0.000658795	upregulated	18.8438	18.0636	20.0113	42.0586	43.6765	33.9046	1.45913	3.9857	46.6481	9.50172e-05	0.00840886	upregulated	17.9586	20.9221	33.1505	18.9821	8.64849	7.10775	8.46314	9.51346
FBgn0265577	lncRNA:CR44404	2R	17671068	17671295	+	ncRNA	1.32434	0.992407	6.7748	0.0375473	0.068999	unchanged	0.590728	2.11973	0.468953	2.80329	3.02864	2.15099	2.63531	2.72523	8.08678	0.024325	0.0598324	unchanged	0.548849	3.61271	1.32233	23.6255	2.33224	7.3667	-0.394279	0.894636	1.24194	0.29527	0.514469	unchanged	0.948127	1.59085	2.59745	0.812068	2.1325	2.04703	1.78619	2.08682
FBgn0030747	CG4301	X	16405509	16414651	+	protein_coding	1.32256	5.45355	850.048	3.71339e-08	6.16456e-06	upregulated	24.9923	25.7692	24.9952	60.6601	61.5312	62.7125	0.796008	4.73505	79.79	3.90772e-05	0.000973829	unchanged	21.771	17.8092	18.5567	35.395	32.6938	32.7508	0.677265	4.99942	8.11461	0.0200101	0.115384	unchanged	26.7149	35.529	58.9489	33.5485	28.7888	21.7213	22.8803	25.3488
FBgn0034638	CG10433	2R	21605676	21608125	-	protein_coding	1.3201	5.16483	397.886	4.30924e-07	2.05081e-05	upregulated	21.8115	18.9529	21.3374	47.6949	52.0619	51.4384	0.90906	4.95127	147.857	4.8583e-06	0.000394597	unchanged	20.3989	23.6098	20.2758	40.3278	40.1145	40.0731	0.0450332	5.90127	0.0226245	0.883906	0.939935	unchanged	44.1158	59.8257	92.6277	42.6336	85.5371	52.1993	56.8179	41.8592
FBgn0035670	CG10472	3L	6061372	6062910	-	protein_coding	1.31825	7.77893	305.645	1.0045e-06	3.60008e-05	upregulated	116.873	138.613	125.82	307.739	307.042	313.377	1.96159	6.68997	24.5046	0.00155072	0.00837271	upregulated	73.6829	24.1696	28.5183	169.1	152.316	170.322	2.66333	5.91382	30.7538	0.000421272	0.0170061	upregulated	41.5503	58.5241	153.205	155.968	13.0912	25.133	14.2895	13.3802
FBgn0037750	Whamy	3R	9771795	9774419	-	protein_coding	1.31794	4.17487	386.136	4.74514e-07	2.18602e-05	upregulated	9.86061	11.0143	10.2701	24.3341	25.6476	25.849	0.96242	3.35087	103.44	1.63942e-05	0.000658795	unchanged	7.22651	6.81836	6.47943	12.5051	12.6789	14.7778	1.12754	3.50124	15.8801	0.00348535	0.047454	upregulated	9.48127	16.0531	24.1255	10.9122	7.64148	6.99403	7.01718	6.62873
FBgn0031936	CG13794	2L	7719847	7722823	-	protein_coding	1.31607	-0.243981	22.9624	0.00240903	0.00773721	upregulated	0.363525	0.332506	0.609639	1.09017	1.18845	0.890065	-0.195614	-0.402243	0.406805	0.543447	0.644984	unchanged	0.823273	0.45795	0.837477	0.519242	0.593661	0.754421	0.234587	-0.586526	0.310268	0.591713	0.759963	unchanged	0.613494	0.771322	0.704393	0.304525	0.651599	0.56862	0.637925	0.184131
FBgn0003388	shd	3L	14614458	14622205	+	protein_coding	1.31235	4.25719	41.1882	0.000482536	0.00229951	upregulated	8.67916	14.9212	9.37906	27.1764	26.836	26.2198	1.46614	2.82874	68.063	6.59969e-05	0.00128229	upregulated	3.47604	3.20565	4.40777	11.4666	11.1523	8.07675	-0.243767	4.82726	1.6882	0.227586	0.442863	unchanged	25.0975	22.995	33.0624	21.3675	34.6532	27.6918	37.8077	23.2619
FBgn0040252	Ugt86Dh	3R	11175529	11177910	+	protein_coding	1.31162	4.28319	305.449	1.00657e-06	3.60008e-05	upregulated	12.4507	10.6402	10.6452	26.2419	28.0628	27.3695	0.0217909	3.30074	0.0210729	0.888583	0.923309	unchanged	10.4739	10.889	7.75768	10.6877	10.2194	8.5649	0.533691	3.63866	12.0665	0.00751019	0.0704907	unchanged	12.2699	14.2695	18.1821	13.0438	11.1957	10.7469	10.2068	8.40867
FBgn0053542	upd3	X	18277233	18284596	+	protein_coding	1.3101	-0.0835975	35.4259	0.00074033	0.00316465	upregulated	0.545287	0.498759	0.422058	1.05123	1.07344	1.44636	0.189117	0.167642	0.645127	0.447712	0.55761	unchanged	1.23491	0.763249	0.881555	0.951944	1.14492	1.1982	NA	NA	NA	NA	NA	unchanged	NA	NA	NA	NA	NA	NA	NA	NA
FBgn0001138	grn	3R	8147368	8181444	-	protein_coding	1.3076	3.73352	112.718	2.35022e-05	0.000277466	upregulated	7.22506	8.89454	6.84671	20.0124	18.4402	17.1338	0.577032	2.79995	50.0348	0.00017829	0.00219927	unchanged	5.35127	5.29186	5.86234	7.96172	8.31125	8.34301	0.223561	3.08823	3.22334	0.107716	0.288698	unchanged	9.09087	8.8702	8.71686	9.23727	6.16057	7.67637	7.9528	9.3907
FBgn0031969	pes	2L	7986786	7994184	-	protein_coding	1.30532	4.94145	316.777	8.95753e-07	3.36552e-05	upregulated	18.7215	17.4981	17.3044	44.2297	45.3529	39.4225	0.841816	4.31833	69.9275	6.03995e-05	0.00122177	unchanged	12.6693	15.8247	14.149	25.3563	23.704	27.2479	-0.123354	4.66454	0.321278	0.585327	0.755443	unchanged	21.1934	23.6217	34.6913	16.0383	30.0328	23.8252	27.1756	24.9805
FBgn0036765	CG7408	3L	17879096	17883653	+	protein_coding	1.30522	4.4043	241.152	2.1415e-06	5.54098e-05	upregulated	12.5416	13.2171	11.0204	27.9161	30.6697	30.188	0.0909039	3.06855	0.576264	0.472028	0.580891	unchanged	8.14125	8.03956	7.93399	9.4329	7.08153	9.14181	0.749839	3.94696	33.372	0.000317199	0.0150228	unchanged	15.7835	20.6811	21.1318	18.4745	13.1504	10.0077	10.5896	12.214
FBgn0034662	CG13492	2R	21820662	21831409	-	protein_coding	1.30373	7.44352	597.904	1.15937e-07	1.08899e-05	upregulated	106.695	95.928	101.997	240.655	238.764	254.039	0.623125	7.06124	15.9281	0.00501328	0.01856	unchanged	121.296	110.315	83.6596	176.845	171.865	136.151	0.705151	7.4434	31.241	0.000399027	0.0166945	unchanged	181.929	182.177	251.38	238.19	131.623	135.275	127.415	137.792
FBgn0259741	CG42395	X	9575126	9576247	-	protein_coding	1.3017	-0.72091	13.2369	0.00938483	0.0225983	upregulated	0.272644	0.166253	0.468953	0.700823	0.613395	0.852979	0.766982	-0.63416	7.56469	0.0278629	0.0661595	unchanged	0.411636	0.508833	0.308544	0.692323	0.636065	0.754421	NA	NA	NA	NA	NA	unchanged	NA	NA	NA	NA	NA	NA	NA	NA
FBgn0052208	825-Oak	3L	19471656	19472228	-	protein_coding	1.30148	-0.654835	2.54879	0.157521	0.227262	unchanged	0.136322	0	0.844115	0.778692	0.766743	0.741721	-2.52836	2.30398	194.941	1.87167e-06	0.000266127	downregulated	7.50093	10.4311	7.22875	1.47119	1.48415	1.37571	NA	NA	NA	NA	NA	unchanged	NA	NA	NA	NA	NA	NA	NA	NA
FBgn0033374	CG13741	2R	9092506	9094658	-	protein_coding	1.29571	1.30692	36.8504	0.000662437	0.00290135	upregulated	0.999693	1.37159	1.78202	3.73772	3.02864	3.1894	0.679168	0.498252	8.26197	0.0232689	0.0578864	unchanged	1.32638	0.763249	0.925633	1.86062	1.48415	1.50884	0.0487975	0.615582	0.0194062	0.892416	0.94519	unchanged	1.45008	1.2534	2.1572	0.862822	2.07327	1.53527	1.19079	0.85928
FBgn0266388	asRNA:CR45028	3R	18668572	18669482	-	ncRNA	1.2956	-0.85824	13.9495	0.00831011	0.0205602	upregulated	0.318084	0.290943	0.187581	0.428281	0.728406	0.778807	NA	NA	NA	NA	NA	unchanged	NA	NA	NA	NA	NA	NA	NA	NA	NA	NA	NA	unchanged	NA	NA	NA	NA	NA	NA	NA	NA
FBgn0028988	Spn42Dd	2R	6883280	6884873	+	protein_coding	1.29477	3.87866	27.8692	0.00143692	0.00518067	upregulated	7.2705	12.0949	6.14328	19.2337	19.6286	22.5483	1.1488	2.75906	29.1972	0.000932483	0.00602771	upregulated	2.74424	4.17243	5.46564	9.17328	9.07453	9.23057	-0.345045	3.86942	20.1056	0.0017068	0.0331542	unchanged	13.8315	13.4981	11.7105	11.775	15.7568	16.3194	16.4159	16.8787
FBgn0038845	CG10827	3R	21005160	21006990	-	protein_coding	1.29341	6.64939	233.683	2.36719e-06	5.97978e-05	upregulated	63.6623	60.7239	52.0069	139.425	134.563	147.899	0.844131	5.33533	13.6734	0.00737551	0.024585	unchanged	40.1574	22.7957	23.4494	57.2465	42.998	54.7177	1.54525	5.58212	53.5654	5.6755e-05	0.00724082	upregulated	49.2468	58.283	85.0114	88.9214	26.9525	27.5781	20.6262	22.955
FBgn0033190	Gpo2	2R	7535919	7538297	+	protein_coding	1.29276	-1.23994	9.08462	0.0212808	0.0435873	upregulated	0.181762	0.0831265	0.328267	0.389346	0.498383	0.519205	NA	NA	NA	NA	NA	unchanged	NA	NA	NA	NA	NA	NA	NA	NA	NA	NA	NA	unchanged	NA	NA	NA	NA	NA	NA	NA	NA
FBgn0032614	CG13284	2L	16842300	16848716	-	protein_coding	1.29228	5.12378	279.807	1.33248e-06	4.27191e-05	upregulated	18.5398	22.0701	20.4932	48.4346	49.8383	47.841	0.163231	4.46027	4.80957	0.0635348	0.123485	unchanged	19.8043	22.3886	19.8791	22.587	24.0009	22.8102	0.645783	4.36142	30.6287	0.000427228	0.0171025	unchanged	22.0858	22.4165	24.5657	29.8435	14.3352	15.8076	16.501	17.4925
FBgn0267803	asRNA:CR46128	3R	7537842	7541279	+	ncRNA	1.29093	0.453624	44.5784	0.000384229	0.00195827	upregulated	0.545287	0.831265	0.844115	1.82993	1.68684	1.81722	1.03269	-0.347838	4.95052	0.0605848	0.118956	unchanged	0.274424	0.407066	0.661166	0.908674	0.508852	1.37571	0.399893	-0.138826	1.17183	0.30844	0.528069	unchanged	0.780811	0.674907	1.23269	0.913576	0.414654	0.56862	0.595397	1.22754
FBgn0261089	Sytalpha	2L	17592260	17604387	+	protein_coding	1.29009	1.77776	72.7894	8.98662e-05	0.000689318	upregulated	2.36291	1.78722	1.68823	4.24387	5.02217	4.67284	0.391146	1.20088	3.41851	0.105993	0.183131	unchanged	1.87523	1.42473	2.3802	2.63948	2.75628	2.08575	0.06119	1.63866	0.143995	0.713541	0.841387	unchanged	2.50975	3.27812	3.47794	2.89299	3.31723	2.3882	3.01951	3.13023
FBgn0032897	CG9336	2L	20858695	20861014	+	protein_coding	1.28781	6.07974	84.1588	5.78083e-05	0.000508047	upregulated	36.1253	48.7537	34.046	94.8058	92.4309	96.4979	0.652852	5.59432	46.37	0.000226838	0.00250369	unchanged	33.8914	42.4875	36.0997	62.9149	56.4826	57.1585	0.0135501	5.84182	0.00438997	0.948688	0.975497	unchanged	47.1275	60.5006	79.4203	40.4004	66.9962	53.1091	54.734	54.5029
FBgn0036875	CG9449	3L	19492053	19497723	-	protein_coding	1.28684	6.49002	78.9958	7.01137e-05	0.00058245	upregulated	50.6208	64.4231	43.1906	125.564	122.334	129.282	0.435532	5.41193	4.76573	0.0644905	0.124964	unchanged	25.5672	47.2197	35.6148	52.3137	46.6448	47.351	-0.196027	7.08275	1.2684	0.29051	0.509118	unchanged	113.775	138.983	149.904	97.7019	181.737	147.216	138.855	114.161
FBgn0265186	CG44251	2R	12948348	12952293	-	protein_coding	1.28671	4.22921	479.096	2.36976e-07	1.54728e-05	upregulated	11.451	11.0558	10.3639	25.7358	25.7242	26.8132	1.2854	3.871	73.2212	5.1914e-05	0.00113452	upregulated	10.4739	6.92013	7.88992	22.2409	19.1668	20.2362	0.930796	3.57039	12.9391	0.00622043	0.0640557	unchanged	9.92745	16.2942	22.6726	11.978	9.71474	6.65285	8.33556	7.85627
FBgn0051370	CG31370	3R	25302464	25303986	+	protein_coding	1.28662	4.06235	542.165	1.59025e-07	1.28033e-05	upregulated	10.1787	9.47643	9.61353	23.5944	22.8106	23.253	0.733069	3.47177	67.3976	6.81544e-05	0.00128575	unchanged	8.6901	8.03956	8.02215	14.9282	12.5941	13.5796	0.194896	4.09222	3.95773	0.0793486	0.243104	unchanged	17.1221	19.0902	17.0375	18.576	17.8301	15.9782	16.4585	13.3188
FBgn0264727	lncRNA:CR43995	3L	22072369	22072620	+	ncRNA	1.28642	0.557629	25.7507	0.00177819	0.00612836	upregulated	1.09057	0.581886	0.750325	1.67419	2.30023	1.78013	0.709899	-0.334347	5.07539	0.0581193	0.115544	unchanged	0.640323	0.407066	0.528933	1.1683	0.67847	0.754421	-0.632501	-0.141962	2.36624	0.159923	0.361433	unchanged	0.557722	0.771322	0.616344	0.558297	0.355417	1.649	0.850567	1.10479
FBgn0039818	CG11318	3R	31106362	31109191	-	protein_coding	1.28559	2.89418	96.7132	3.77369e-05	0.000381935	upregulated	3.77157	5.11228	3.9861	9.61685	10.4277	10.6808	1.21464	2.25846	108.637	1.38925e-05	0.000616631	upregulated	2.60703	3.10388	2.73282	6.9665	5.93661	6.65666	0.997825	2.21805	11.0999	0.00935034	0.0781135	unchanged	4.07137	4.48331	10.1697	5.02467	3.19876	2.8431	3.10457	3.00748
FBgn0035877	CG7083	3L	8340785	8342876	+	protein_coding	1.28526	3.92607	139.197	1.21702e-05	0.000176106	upregulated	8.45195	8.02171	10.1763	20.0513	23.079	20.1748	0.742772	3.52248	75.6498	4.66151e-05	0.00107124	unchanged	7.82109	8.95546	8.77147	15.1013	13.6542	13.9346	0.184797	3.58753	0.333483	0.578417	0.750359	unchanged	8.81201	10.0272	22.1444	8.88199	13.8613	9.32537	10.1217	11.6003
FBgn0030595	CG14406	X	14909873	14910845	-	protein_coding	1.2848	-0.610191	5.35362	0.0565331	0.0969036	unchanged	0.363525	0.0415633	0.609639	0.778692	0.805081	0.778807	-0.656343	1.25336	4.76963	0.0644047	0.124844	unchanged	3.4303	2.79858	2.24797	1.21157	2.62907	1.50884	NA	NA	NA	NA	NA	unchanged	NA	NA	NA	NA	NA	NA	NA	NA
FBgn0033760	CG8785	2R	12640690	12648224	-	protein_coding	1.28207	5.54016	307.778	9.82375e-07	3.56586e-05	upregulated	25.265	29.7177	27.0586	63.8138	65.7099	65.2715	0.457487	4.86181	13.8382	0.00715973	0.0240607	unchanged	24.1493	28.4438	20.7165	35.6979	34.1779	30.5763	1.23605	4.28795	22.8351	0.00113882	0.0278672	upregulated	20.3011	18.0779	32.4461	36.9491	11.5511	8.69989	14.3746	11.9072
FBgn0267339	p38c	3R	24149020	24150203	-	protein_coding	1.27782	1.97994	78.7725	7.07201e-05	0.000586307	upregulated	2.681	1.91191	2.20408	5.25617	4.90716	5.89668	0.9736	1.87838	23.4052	0.00176679	0.00908584	unchanged	2.33261	2.08621	2.7769	6.01456	4.15563	3.994	0.948711	1.36383	4.02905	0.0771315	0.239578	unchanged	1.61739	3.1335	5.98734	1.92866	2.84334	1.08038	1.36091	1.47305
FBgn0042110	CG18765	3R	11690386	11691799	-	protein_coding	1.27437	3.58411	119.144	1.97816e-05	0.000245087	upregulated	7.4977	7.77233	5.76812	16.5472	16.255	16.9483	0.656198	2.29263	24.503	0.001551	0.00837271	unchanged	3.70473	3.15476	4.27554	6.14437	6.10623	5.32533	0.802054	2.92747	28.5852	0.000541008	0.0191947	unchanged	7.25039	9.83435	8.71686	11.978	5.62744	5.40189	5.65627	5.27843
FBgn0040832	CG8012	3L	8215280	8216198	+	protein_coding	1.2718	4.56475	19.6084	0.00362069	0.0106986	upregulated	10.5422	21.1141	9.9887	31.4202	33.6984	33.5258	1.51969	1.86078	15.8346	0.00509006	0.0187416	upregulated	0.731798	1.78092	2.90913	5.45204	4.36765	5.81348	-0.46259	5.04576	4.2182	0.0716218	0.229929	unchanged	32.9614	30.4672	17.0815	29.8942	39.0367	39.4622	48.6099	26.3922
FBgn0262683	CG43153	2L	11521765	11522776	-	protein_coding	1.26845	2.94692	30.2479	0.00114891	0.00437191	upregulated	3.45349	6.31762	3.65783	10.2787	11.2328	10.2728	0.480159	3.2045	1.88523	0.211197	0.311713	unchanged	3.84194	12.0593	7.05244	10.4714	11.6612	9.67435	1.04857	3.65217	4.68366	0.0600447	0.208912	unchanged	7.75233	14.5105	33.8109	9.74481	13.0912	6.65285	6.84706	6.07634
FBgn0031636	CG12194	2L	4838347	4841465	+	protein_coding	1.2675	2.23738	209.759	3.33708e-06	7.51606e-05	upregulated	2.81732	2.78474	2.57924	6.54101	6.40231	6.30463	0.495587	1.44955	15.5217	0.00535826	0.0194646	unchanged	2.24113	2.34063	1.9835	3.15872	2.8835	3.1952	0.486698	2.78201	4.27934	0.0699485	0.227168	unchanged	6.58112	6.17058	11.4464	6.95333	6.10133	5.17444	6.93212	4.41915
FBgn0264517	asRNA:CR43916	3L	3940519	3941301	+	ncRNA	1.26567	-0.627472	16.717	0.00538956	0.0145222	upregulated	0.454406	0.207816	0.328267	0.622954	0.881755	0.815893	0.396024	-0.617947	1.06658	0.335338	0.447285	unchanged	0.228687	0.508833	0.705244	0.605783	0.636065	0.665666	0.451365	-0.518793	2.11458	0.181401	0.389466	unchanged	0.836583	0.530284	0.836467	0.507542	0.414654	0.511758	0.680454	0.368263
FBgn0037936	CG6908	3R	11688381	11690051	-	protein_coding	1.25922	5.63037	223.443	2.72994e-06	6.58384e-05	upregulated	32.6264	25.977	29.8723	66.5392	67.2434	72.6887	0.564701	5.45126	16.2424	0.00476594	0.0179503	unchanged	36.0868	30.4282	39.097	42.0586	55.7193	58.3567	-1.58735	6.19386	191.726	3.55179e-07	0.000407825	downregulated	33.9653	41.9406	29.0562	40.1974	104.256	105.422	124.098	107.84
FBgn0085395	Shawl	2L	9370309	9415156	-	protein_coding	1.25882	2.47381	75.5792	8.0191e-05	0.000637954	upregulated	3.58981	3.53288	2.57924	7.28077	8.24249	7.19469	0.235143	1.89577	3.25947	0.11303	0.19187	unchanged	2.92719	3.40918	3.65845	4.11067	3.51956	4.12713	-0.269418	1.96769	4.16895	0.0730068	0.232784	unchanged	4.18291	3.56736	2.8616	3.14676	4.02806	4.09406	4.46548	4.17365
FBgn0034489	ppk6	2R	20245760	20247624	-	protein_coding	1.25727	2.80238	25.686	0.00179019	0.00616181	upregulated	4.18054	5.48635	2.53235	8.95496	10.1977	9.49403	-0.448232	2.1536	4.26164	0.0769671	0.14292	unchanged	4.07063	6.86924	4.27554	3.85105	3.9436	3.28395	0.656138	3.72207	24.7826	0.000872069	0.024489	unchanged	12.2699	17.885	16.157	17.1549	9.53704	11.4293	10.1217	9.75896
FBgn0034485	CG11099	2R	20236235	20239200	+	protein_coding	1.25622	0.163997	37.7308	0.0006196	0.00275183	upregulated	0.681609	0.665012	0.468953	1.36271	1.61016	1.29801	-0.128539	-0.0718578	0.203159	0.665517	0.749322	unchanged	0.686061	0.814133	1.1901	0.692323	1.0177	0.754421	0.746322	-0.665554	7.01859	0.0275324	0.136854	unchanged	0.557722	0.723114	0.616344	0.710559	0.355417	0.56862	0.340227	0.306886
FBgn0087012	5-HT2A	3R	4612870	4633304	+	protein_coding	1.25356	0.502417	22.5574	0.00252384	0.00799563	upregulated	0.908812	0.955955	0.468953	1.82993	2.07021	1.5947	0.584655	0.0989529	7.88157	0.0256421	0.0621816	unchanged	0.777536	0.865016	0.705244	1.03848	1.10251	1.37571	-0.687925	0.357465	9.83987	0.0126748	0.0925013	unchanged	0.669266	0.81953	1.01256	1.06584	1.65861	1.1941	1.65861	1.3503
FBgn0035781	CG8560	3L	7402332	7404181	-	protein_coding	1.25332	7.89856	480.357	2.34977e-07	1.54728e-05	upregulated	139.912	150.168	137.778	326.155	325.023	344.27	0.497233	6.70985	8.98196	0.0195016	0.0507204	unchanged	107.117	82.2783	70.877	124.359	103.891	138.636	0.967758	7.63141	9.40899	0.0141398	0.0976742	unchanged	187.116	210.667	382.045	255.598	216.153	100.305	127.287	96.1166
FBgn0037934	CG6830	3R	11680972	11684342	-	protein_coding	1.25278	5.62097	338.884	7.2156e-07	2.84225e-05	upregulated	30.6724	26.3511	31.1385	68.3692	67.3968	69.0542	0.947576	5.53846	59.74	0.000100932	0.00156092	unchanged	37.4589	29.0035	28.5183	56.3378	58.6876	67.9867	0.961011	5.20413	4.9186	0.0550998	0.199062	unchanged	26.7149	34.3238	98.3068	31.2139	35.364	20.5272	23.4756	21.0524
FBgn0052054	CG32054	3L	10092768	10094738	-	protein_coding	1.25171	2.67524	34.8574	0.000774753	0.00327003	upregulated	5.13479	2.90943	3.23578	9.57791	8.74088	7.82516	0.282645	1.82349	1.9375	0.205649	0.305517	unchanged	3.84194	2.64593	2.82098	4.24048	2.9259	4.17151	1.40993	2.07825	16.3567	0.00319555	0.0453609	upregulated	3.29056	4.67614	9.46528	5.989	3.25799	1.93331	2.04136	1.77994
FBgn0051473	CG31473	3R	7811814	7813009	+	protein_coding	1.24679	-0.378335	8.76674	0.0228765	0.0461235	upregulated	0.272644	0.24938	0.703429	0.856561	0.728406	1.22384	-0.882347	-0.239023	4.94368	0.0607237	0.119141	unchanged	1.14343	0.610599	1.1901	0.822134	0.424044	0.355022	1.11148	-0.192422	2.81838	0.129064	0.319325	unchanged	0.613494	0.289246	2.42135	0.710559	0.710835	0.227448	0.552869	0.42964
FBgn0034663	CG4363	2R	21834230	21835047	-	protein_coding	1.24477	5.42548	409.867	3.91708e-07	2.0069e-05	upregulated	27.537	24.1483	25.5579	61.1663	56.7774	60.5615	-0.379562	3.81462	3.56832	0.0998866	0.17509	unchanged	20.1244	11.2961	16.0002	10.9906	13.8238	11.627	0.0838376	4.13942	0.185738	0.677087	0.818837	unchanged	17.2336	19.042	19.3268	15.8861	23.0429	14.7841	19.0102	11.6003
FBgn0035611	CG13285	3L	5533968	5535759	-	protein_coding	1.2443	4.67884	106.542	2.79876e-05	0.000312584	upregulated	12.6325	16.3344	16.9292	33.7563	34.2734	38.1615	-0.979844	4.60093	24.8927	0.00148258	0.00813714	unchanged	23.509	41.1137	31.8682	17.8273	14.7143	16.2866	0.0376971	4.75224	0.0792413	0.784983	0.882468	unchanged	30.1728	26.8034	29.0562	21.8751	32.6984	24.9056	23.5182	25.5329
FBgn0035887	Jon66Cii	3L	8392820	8393649	-	protein_coding	1.24369	3.24097	33.5742	0.000860512	0.00353082	upregulated	5.13479	7.56451	4.033	13.082	12.2679	13.5364	1.19386	4.08609	17.8914	0.00369581	0.0150607	upregulated	14.8189	9.20988	6.7439	23.4957	18.7003	28.1355	0.18561	3.36182	0.272291	0.614969	0.776848	unchanged	6.63689	9.83435	16.6413	9.5418	14.5721	9.60968	9.01601	5.0943
FBgn0027657	glob1	3R	15896926	15904521	-	protein_coding	1.24241	9.03961	802.881	4.46767e-08	6.5534e-06	upregulated	321.265	314.094	313.917	720.952	712.841	757.334	1.17565	9.35154	176.728	2.62829e-06	0.000303967	upregulated	397.366	406.557	398.86	1010.1	818.15	884.848	-0.284919	8.75335	10.7639	0.0101187	0.081629	unchanged	385.553	430.735	375.926	352.285	538.754	477.356	435.448	454.989
FBgn0050049	CG30049	2R	12355671	12359087	+	protein_coding	1.24045	3.27056	259.523	1.6945e-06	4.94359e-05	upregulated	6.17992	5.44479	5.58054	13.5492	13.4563	12.6463	1.28816	2.45092	94.185	2.24709e-05	0.000751717	upregulated	3.65899	2.59505	3.04136	8.04826	7.46317	7.23357	1.69572	2.72337	39.9563	0.000167236	0.010418	upregulated	6.91575	7.66501	10.698	13.9067	2.60639	4.0372	3.27468	2.33233
FBgn0052053	CG32053	3L	10090170	10092346	-	protein_coding	1.2403	2.60624	268.35	1.52289e-06	4.64591e-05	upregulated	3.54437	3.616	3.61094	8.48774	8.16582	8.19602	0.745115	1.57443	10.7047	0.0132139	0.0376327	unchanged	2.42408	1.32297	2.64466	3.54816	3.51956	3.72773	0.407685	2.52963	3.1191	0.112745	0.296539	unchanged	4.406	5.6885	8.93698	6.44579	6.10133	4.15093	4.97582	4.35778
FBgn0010223	Galphaf	3L	16662557	16667934	-	protein_coding	1.24024	4.31661	264.681	1.59134e-06	4.77314e-05	upregulated	12.4053	12.2196	11.1142	27.4489	25.4942	29.4834	0.766059	3.60493	62.2387	8.83686e-05	0.00146883	unchanged	9.69633	8.80281	8.28662	16.1398	13.6966	15.6653	0.308637	4.10509	5.13606	0.0509726	0.191268	unchanged	14.2219	20.199	21.9683	18.5253	16.4677	14.8978	15.4378	14.6691
FBgn0038009	CG17738	3R	12270890	12271300	+	protein_coding	1.23951	5.65177	52.0872	0.000243982	0.00141229	upregulated	23.9926	37.4485	28.9813	73.3139	61.5695	73.8383	0.625214	4.26663	1.92747	0.206697	0.306731	unchanged	7.13503	23.1519	14.9864	35.0056	15.2232	19.3043	1.14942	6.21135	3.92473	0.0804019	0.244636	unchanged	39.0963	94.5834	230.248	35.8832	65.5745	41.1112	43.3789	34.985
FBgn0032911	tadr	2L	21075405	21081053	+	protein_coding	1.23792	0.867661	20.0093	0.00343899	0.0102547	upregulated	0.636169	1.49628	0.937906	2.29714	2.3769	2.48477	-0.0497775	0.497885	0.0489838	0.831021	0.881203	unchanged	1.18917	1.78092	1.10194	1.25484	1.39934	1.24258	0.286395	1.17884	2.57487	0.144601	0.341401	unchanged	2.62129	2.555	2.55342	1.67489	2.01403	1.99017	2.08389	1.71856
FBgn0038595	CG7142	3R	18278181	18279522	-	protein_coding	1.23731	3.36548	45.0536	0.000372614	0.00192009	upregulated	4.72582	7.93858	5.67433	13.666	14.7598	13.9444	1.60717	3.14684	139.552	5.92313e-06	0.000411941	upregulated	3.75047	4.83391	4.3637	11.207	14.5871	13.5796	0.608091	2.96483	8.5326	0.0178294	0.10908	unchanged	8.0312	10.22	11.7105	6.80107	7.46377	5.79992	6.63442	4.60329
FBgn0266204	lncRNA:CR44899	2L	16293069	16293721	-	ncRNA	1.23535	-0.539586	42.1996	0.000450072	0.00218368	upregulated	0.363525	0.332506	0.375162	0.817627	0.805081	0.852979	NA	NA	NA	NA	NA	unchanged	NA	NA	NA	NA	NA	NA	NA	NA	NA	NA	NA	unchanged	NA	NA	NA	NA	NA	NA	NA	NA
FBgn0034289	CG10910	2R	18020268	18022406	+	protein_coding	1.2352	8.24426	265.852	1.56907e-06	4.73285e-05	upregulated	174.174	201.374	172.903	412.123	421.901	426.304	0.961637	7.36623	36.7536	0.00046695	0.00387547	unchanged	141.923	94.2359	99.5716	219.596	197.519	235.823	0.495501	8.15455	10.8968	0.0098057	0.0801312	unchanged	272.057	351.337	397.542	299.145	290.909	203.793	229.143	227.648
FBgn0029768	SPR	X	5446656	5494012	+	protein_coding	1.23392	1.49326	83.8313	5.8501e-05	0.000511425	upregulated	1.81762	1.66253	1.40686	3.69879	4.0254	3.52318	0.12875	1.07926	0.373271	0.560115	0.659986	unchanged	1.37212	2.08621	2.33612	2.29332	1.993	2.04138	-0.264934	1.04874	2.36655	0.159898	0.361433	unchanged	2.06357	1.34981	1.76098	1.92866	2.31021	1.87645	2.254	2.20958
FBgn0053271	CG33271	3L	11577006	11577495	-	protein_coding	1.233	1.52468	40.5031	0.000506284	0.00238613	upregulated	1.49954	2.16129	1.31307	3.58198	4.06374	3.85695	1.37254	1.5348	40.0617	0.000358191	0.00328017	upregulated	1.23491	1.2212	2.15981	3.98086	4.11322	3.94962	-1.49907	2.1675	27.1113	0.000646908	0.0213583	downregulated	2.11934	2.02472	3.25782	1.67489	9.71474	5.91365	6.12408	4.48053
FBgn0083981	RunxA	X	20590252	20623773	-	protein_coding	1.23214	-0.768151	7.71724	0.0294111	0.0567039	unchanged	0.454406	0.207816	0.234476	0.934431	0.728406	0.407947	0.324344	-0.773088	0.531713	0.489049	0.596319	unchanged	0.18295	0.712366	0.440777	0.475972	0.551257	0.621288	NA	NA	NA	NA	NA	unchanged	NA	NA	NA	NA	NA	NA	NA	NA
FBgn0037122	CG14570	3L	21729675	21730454	-	protein_coding	1.23204	1.84918	2.7409	0.144903	0.212173	unchanged	1.72674	0.12469	4.59574	4.98363	4.75381	4.74701	-1.79172	4.55848	74.3996	4.92518e-05	0.00109861	downregulated	27.6711	48.6953	33.3228	11.1637	9.66819	10.7838	NA	NA	NA	NA	NA	unchanged	NA	NA	NA	NA	NA	NA	NA	NA
FBgn0265633	lncRNA:CR44440	4	44774	46074	+	ncRNA	1.23063	-0.303866	35.0998	0.000759826	0.00321844	upregulated	0.454406	0.457196	0.375162	1.1291	0.958429	0.890065	NA	NA	NA	NA	NA	unchanged	NA	NA	NA	NA	NA	NA	NA	NA	NA	NA	NA	unchanged	NA	NA	NA	NA	NA	NA	NA	NA
FBgn0038139	PK2-R2	3R	13329070	13334166	-	protein_coding	1.2294	3.37429	66.406	0.000118509	0.000843186	upregulated	4.8167	7.3567	6.37776	13.8607	14.5681	14.1298	-0.24144	2.92193	1.50714	0.258402	0.365563	unchanged	6.54045	10.1767	7.71361	8.35115	5.97901	6.25726	-0.603554	3.96058	11.4695	0.00858706	0.0749858	unchanged	13.6642	11.1842	13.9998	9.84632	24.0499	14.6135	20.0309	16.4491
FBgn0037870	CG18577	3R	11196092	11197285	+	protein_coding	1.22914	2.46161	57.4828	0.000182344	0.00114451	upregulated	3.95333	3.24193	2.57924	8.25414	6.93903	7.19469	1.13236	0.863415	9.81797	0.0160571	0.0437451	upregulated	1.8295	0.712366	0.661166	2.63948	2.28984	2.13013	0.810402	1.43336	10.6194	0.0104731	0.0832333	unchanged	2.0078	3.71199	4.18233	3.09601	2.25098	1.99017	1.82872	1.47305
FBgn0035300	CG1139	3L	1971638	1974285	+	protein_coding	1.22705	3.36152	203.7	3.66241e-06	7.9872e-05	upregulated	5.8164	6.02667	6.61224	14.6394	14.4148	13.0914	0.0870712	3.30525	1.41125	0.272758	0.38166	unchanged	9.69633	9.41341	9.38856	10.3848	10.3467	9.49683	0.598371	3.64243	5.20875	0.0496804	0.188541	unchanged	12.3814	16.1978	18.5784	11.8257	15.2237	6.8803	9.73899	7.7949
FBgn0051321	CG31321	3R	14310362	14314412	+	protein_coding	1.22567	3.80481	18.2659	0.00432883	0.0122855	upregulated	7.08874	12.5105	5.43985	17.6374	19.552	20.3232	-1.26913	3.5808	6.04505	0.0428028	0.0916158	unchanged	5.80865	29.665	15.295	7.87518	5.72459	7.3667	0.20715	4.36197	2.78778	0.130893	0.322213	unchanged	17.7913	21.356	23.9934	23.7022	21.4435	19.788	18.4148	16.756
FBgn0034085	Ptp52F	2R	16171112	16178307	-	protein_coding	1.22555	4.27376	257.45	1.73843e-06	4.96404e-05	upregulated	12.4507	10.4324	12.099	27.5268	25.7626	26.4424	0.566055	3.37981	25.7169	0.00135012	0.00762085	unchanged	9.55911	8.14133	7.22875	12.4618	12.7637	11.627	0.62504	3.96457	5.39784	0.0465074	0.18181	unchanged	12.3257	17.0655	30.3329	14.3634	13.1504	11.543	12.2056	12.1527
FBgn0035777	CG8563	3L	7390742	7396013	+	protein_coding	1.22401	4.77	32.1743	0.000968802	0.00386366	upregulated	12.587	13.9653	22.9318	36.4428	37.2637	38.9404	-1.69559	6.2423	59.9028	0.000100046	0.00156092	downregulated	90.2856	159.774	96.971	32.7123	35.7045	38.6086	0.0303269	5.1938	0.030596	0.865193	0.928568	unchanged	43.9485	40.7354	30.465	31.5691	43.7756	41.9073	32.0664	27.497
FBgn0039787	CG9702	3R	30579429	30582117	+	protein_coding	1.22382	5.96833	233.102	2.38602e-06	6.01164e-05	upregulated	40.4876	38.7785	34.468	79.8549	86.9487	92.4555	0.926715	5.43682	167.181	3.18368e-06	0.000324601	unchanged	28.0828	32.1074	29.1795	54.5204	59.8749	55.2503	0.726356	5.93272	63.7806	2.9242e-05	0.00570163	unchanged	69.6037	67.7317	79.2002	84.7596	44.131	44.2386	47.3766	49.1017
FBgn0053272	CG33272	3L	11510323	11510589	-	protein_coding	1.22217	0.00867308	38.1335	0.00060121	0.00269701	upregulated	0.499847	0.540322	0.609639	1.09017	1.45681	1.22384	0.737758	-0.219129	1.43695	0.2688	0.377312	unchanged	0.640323	0.101767	0.925633	0.519242	0.848087	1.50884	-1.33826	1.36547	26.5557	0.000693393	0.0219129	downregulated	1.17122	1.83189	1.49683	1.06584	4.85737	3.58231	3.57238	2.33233
FBgn0035886	Jon66Ci	3L	8391540	8392377	+	protein_coding	1.22125	7.51489	72.9407	8.93037e-05	0.000686972	upregulated	89.4726	129.054	114.237	239.136	241.831	277.07	0.655817	7.5082	10.1161	0.0150204	0.0416042	unchanged	186.471	130.516	107.021	234.092	185.646	247.317	0.862092	6.84369	10.517	0.0107337	0.0842872	unchanged	114.389	108.033	218.142	143.787	111.423	82.6773	71.1499	62.4205
FBgn0033588	CG13228	2R	11233995	11234465	+	protein_coding	1.22123	2.34966	39.6879	0.000536571	0.00248083	upregulated	2.95364	3.86538	2.20408	7.24184	6.47898	6.93509	-1.82616	3.23478	27.0927	0.00116098	0.00695152	downregulated	7.91257	21.6254	14.5016	4.45683	3.47716	4.43777	0.963799	3.51142	4.7194	0.0592573	0.207411	unchanged	10.9313	9.64152	30.6851	7.25786	7.64148	9.15478	8.20797	5.70807
FBgn0039805	Cpr100A	3R	30867521	30869184	+	protein_coding	1.21973	3.65376	5.71847	0.0506242	0.088489	unchanged	7.63402	2.20285	13.0838	16.7419	17.2517	17.6159	-2.30895	5.41595	112.815	1.22261e-05	0.000583344	downregulated	56.6229	97.5433	59.0642	13.6734	14.3751	14.9109	0.591968	3.83693	1.48589	0.255232	0.471416	unchanged	18.6279	15.4264	28.8801	4.31411	15.3422	11.4861	11.5252	7.11975
FBgn0032074	Tsp29Fa	2L	8933962	8936096	+	protein_coding	1.21941	6.46502	413.66	3.80269e-07	2.00343e-05	upregulated	55.9828	52.8685	52.1007	115.324	119.229	131.136	0.82388	5.73971	64.297	7.94887e-05	0.00138584	unchanged	45.0971	36.3816	34.028	68.5833	67.5501	68.0754	0.78403	6.17388	22.641	0.00117062	0.0280387	unchanged	65.4208	97.3794	109.973	88.2616	62.4942	50.8346	53.0328	46.7694
FBgn0036978	Toll-9	3L	20361843	20366724	-	protein_coding	1.21932	1.25555	68.4163	0.000108343	0.000789481	upregulated	1.31778	1.20533	1.64134	3.27051	2.91363	3.26357	1.60084	0.515875	39.7709	0.000366354	0.00333725	upregulated	0.640323	0.559716	0.749322	1.94716	2.50186	1.50884	2.20353	0.262593	13.2883	0.00578193	0.0618535	unchanged	0.669266	0.964152	3.30184	1.97942	0.118472	0.511758	0.552869	0.306886
FBgn0037612	CG8112	3R	8712933	8715263	+	protein_coding	1.2192	3.32323	36.1704	0.00069821	0.00301834	upregulated	4.18054	7.6892	6.09639	13.4714	13.418	14.0927	0.654674	2.7523	21.0359	0.00238149	0.0111283	unchanged	4.98537	5.54628	4.93671	7.91845	9.62579	6.74542	0.177117	3.15075	0.500804	0.497874	0.691338	unchanged	7.97542	7.6168	14.0879	7.05484	10.781	7.39206	7.44246	7.54939
FBgn0034909	CG4797	2R	23812185	23818327	-	protein_coding	1.2177	4.03421	156.948	8.3487e-06	0.000140122	upregulated	10.9057	10.2246	8.53494	22.5431	23.079	21.7324	0.770132	3.41678	27.4744	0.00111461	0.00677293	unchanged	7.45519	9.46429	6.56758	11.7695	13.739	14.4228	0.305197	3.85667	4.2862	0.0697639	0.226833	unchanged	14.3892	13.7392	20.4714	14.2619	14.039	12.3959	13.2263	12.0913
FBgn0032338	CG16854	2L	11086721	11090973	+	protein_coding	1.21751	-0.269675	19.4691	0.00368674	0.0108559	upregulated	0.272644	0.581886	0.468953	0.895496	1.07344	1.0755	-0.104037	-0.304281	0.155348	0.717329	0.791658	unchanged	0.914748	0.661483	0.661166	0.822134	0.551257	0.710044	0.221403	0.409564	0.286299	0.606157	0.771163	unchanged	0.948127	0.81953	2.42135	0.96433	1.24396	1.25096	0.680454	1.41167
FBgn0263234	Phae1	2L	12109417	12110664	+	protein_coding	1.21708	4.99291	281.055	1.31366e-06	4.26176e-05	upregulated	17.7673	20.6985	19.4147	43.4121	42.4009	45.5788	0.357556	4.2668	3.84282	0.0898564	0.160704	unchanged	21.9997	13.1788	15.1627	20.5533	20.2269	23.6977	0.400097	4.34803	2.62477	0.141226	0.336198	unchanged	18.126	22.7058	34.119	16.0383	21.3843	15.239	14.7999	18.9042
FBgn0040730	CG15127	2R	19680768	19681391	-	protein_coding	1.21616	1.91591	130.436	1.49151e-05	0.000204495	upregulated	2.49923	2.11973	2.06339	4.94469	5.02217	5.19205	1.11397	0.653696	11.1336	0.0120705	0.0351094	upregulated	1.00622	0.45795	1.27825	1.94716	1.61137	2.48515	0.137579	2.28115	0.384756	0.551148	0.73188	unchanged	4.46178	4.96538	5.76722	4.51713	6.16057	3.24113	5.35857	3.43712
FBgn0033599	CG13223	2R	11256507	11258767	+	protein_coding	1.2155	-0.720966	12.2603	0.0111744	0.0260137	upregulated	0.181762	0.415633	0.328267	0.700823	0.881755	0.556291	1.33228	-0.976221	3.33355	0.109677	0.187402	unchanged	0.0457374	0.0508833	0.573011	0.519242	0.508852	0.754421	0.626116	-0.0649497	3.29086	0.104612	0.284192	unchanged	1.28276	0.81953	1.32074	0.659805	0.47389	0.454896	0.76551	0.982034
FBgn0034436	CG11961	2R	19357532	19363124	+	protein_coding	1.21444	7.00668	381.425	4.93609e-07	2.24599e-05	upregulated	79.1575	82.8356	72.8753	178.282	174.664	178.903	0.916032	5.99677	85.3293	3.12613e-05	0.000896551	unchanged	50.2654	41.6734	40.5515	84.8096	88.6251	76.2409	0.789852	6.79598	39.5003	0.000174303	0.0105955	unchanged	111.991	130.257	144.973	170.23	86.6626	79.5499	77.4866	83.657
FBgn0040153	l(1)G0469	X	14203961	14211457	-	protein_coding	1.21442	2.09744	43.6749	0.000407652	0.00204762	upregulated	2.86276	1.82878	2.9544	6.30741	5.40554	5.52582	0.193034	1.56349	0.613293	0.458667	0.568525	unchanged	3.15588	2.23886	2.60059	4.15394	2.33224	2.66266	0.480984	1.30847	1.72637	0.222838	0.436717	unchanged	2.06357	1.8801	4.88673	1.97942	2.66563	1.42155	2.12642	1.71856
FBgn0035282	CNMa	3L	1850915	1855591	-	protein_coding	1.21289	0.778139	35.992	0.00070801	0.00304963	upregulated	0.72705	0.997518	1.21928	2.1414	2.45358	2.07682	1.27281	-0.192927	27.0716	0.00116361	0.00696335	upregulated	0.503111	0.45795	0.3967	0.908674	1.10251	1.28695	0.360431	-0.0680858	2.22529	0.171507	0.377821	unchanged	0.948127	0.81953	1.23269	0.761313	0.770071	0.625482	0.893095	0.675148
FBgn0034717	CG5819	2R	22293400	22296955	+	protein_coding	1.21223	5.11112	475.238	2.43232e-07	1.55781e-05	upregulated	20.9936	21.9454	20.0712	46.5269	46.7714	49.2132	0.438018	4.44434	15.0189	0.0058283	0.020761	unchanged	21.771	17.0459	16.3969	24.7938	25.8667	24.0527	0.735787	4.95884	15.944	0.00344469	0.0472793	unchanged	29.4477	37.6019	52.7414	33.244	26.5378	20.6978	23.8159	22.5254
FBgn0031649	hoe2	2L	4933047	4936450	-	protein_coding	1.21189	2.38627	163.538	7.33436e-06	0.000129812	upregulated	3.45349	2.99256	2.90751	7.2029	6.90069	7.04635	-0.00456621	1.7296	0.00126108	0.995492	0.997367	unchanged	3.01867	3.61271	3.08544	3.15872	3.51956	2.97331	-0.106505	2.17218	0.918677	0.365004	0.580986	unchanged	4.74064	3.85661	4.05026	4.2126	4.97584	4.4921	4.21031	4.72604
FBgn0031695	Cyp4ac3	2L	5268498	5270329	+	protein_coding	1.211	2.91059	138.797	1.22803e-05	0.00017746	upregulated	5.18023	4.15633	4.22058	10.0062	9.77598	10.8291	0.743358	2.20057	11.1388	0.0120575	0.0350934	unchanged	3.84194	2.4424	3.74661	5.84148	4.28284	6.74542	1.55146	2.18495	5.28451	0.0483773	0.185479	unchanged	1.78471	4.24227	16.9054	2.63922	2.60639	2.50193	1.82872	2.08682
FBgn0032235	CG5096	2L	10382263	10384723	+	protein_coding	1.21043	6.55291	617.301	1.04573e-07	1.01861e-05	upregulated	58.7547	57.9392	55.102	125.72	132.302	129.838	0.708015	5.84141	57.9639	0.000111277	0.00163444	unchanged	49.7165	41.3681	39.3174	73.2564	71.4937	67.9867	0.854997	5.9631	42.7097	0.000131329	0.00952255	unchanged	62.9668	79.8318	89.2818	85.6224	51.654	40.6563	45.6754	40.4475
FBgn0032639	CG18563	2L	17456670	17458044	-	protein_coding	1.20988	3.52866	128.156	1.57599e-05	0.000212224	upregulated	7.54314	5.81886	7.59704	15.3402	15.4499	16.4291	-1.31332	3.3975	140.023	5.85523e-06	0.000411941	downregulated	13.0809	14.9088	16.8818	5.62513	6.19104	6.21288	-0.588608	5.48961	5.72345	0.0416178	0.17241	unchanged	27.9419	32.2509	55.3829	25.7324	65.3376	50.7778	48.695	51.9864
FBgn0037012	Rcd2	3L	20527972	20540417	-	protein_coding	1.20956	3.59933	320.35	8.64137e-07	3.28127e-05	upregulated	6.95241	7.56451	7.45635	16.1189	16.2933	17.2079	1.34058	3.25139	76.1289	4.56528e-05	0.00105632	upregulated	4.34505	4.83391	6.7439	13.7167	13.4422	13.2246	0.374932	3.50985	1.63149	0.234898	0.450192	unchanged	9.70436	12.1001	20.3393	8.06992	12.7358	7.79009	9.56888	9.45208
FBgn0038638	CG7702	3R	18669390	18674679	+	protein_coding	1.20783	4.89357	474.885	2.43816e-07	1.55781e-05	upregulated	18.4943	17.706	18.1016	39.9858	43.0143	39.3483	0.526754	4.2797	22.4201	0.00199426	0.00992001	unchanged	18.3864	13.7894	15.295	21.7216	24.2553	22.3664	0.547487	4.82558	8.01225	0.020594	0.116485	unchanged	27.1611	34.9505	45.0371	25.4786	27.9003	21.3801	22.0297	21.0524
FBgn0030665	CG15646	X	15667885	15671029	-	protein_coding	1.20716	-1.12945	8.96792	0.0218491	0.0445044	upregulated	0.363525	0.207816	0.0937906	0.50615	0.460046	0.556291	NA	NA	NA	NA	NA	unchanged	NA	NA	NA	NA	NA	NA	NA	NA	NA	NA	NA	unchanged	NA	NA	NA	NA	NA	NA	NA	NA
FBgn0051720	mthl15	2L	10234585	10238317	-	protein_coding	1.20688	2.7741	71.6563	9.4231e-05	0.000712589	upregulated	4.99847	3.2835	4.07989	9.46111	8.9709	9.34569	0.39514	1.84756	7.39853	0.0291271	0.0682477	unchanged	3.20162	2.49328	3.34991	3.54816	4.07082	4.30464	0.157875	2.52113	0.180037	0.681757	0.821799	unchanged	4.46178	3.76019	11.1382	3.95883	6.98988	5.11758	4.55053	4.78742
FBgn0020637	Lcp65Ag2	3L	6132990	6133593	-	protein_coding	1.20651	9.2608	55.954	0.000197512	0.0012156	upregulated	301.408	351.126	473.361	799.756	870.522	865.032	-1.52496	9.68246	139.781	5.89009e-06	0.000411941	downregulated	1153.27	1456.23	1049.01	395.23	444.567	430.42	0.0452774	9.60547	0.0166845	0.900194	0.947506	unchanged	973.225	986.569	367.649	829.273	1044.75	878.006	763.044	397.847
FBgn0033207	CG12826	2R	7670327	7671103	-	protein_coding	1.20591	3.50763	40.9364	0.000491094	0.00233095	upregulated	5.72552	8.89454	5.9557	15.8464	13.6097	17.0596	1.10184	3.09014	30.7813	0.000797378	0.00547361	upregulated	4.11636	5.44451	6.43535	11.8128	13.4422	9.05306	0.051133	4.70026	0.154539	0.703801	0.835151	unchanged	23.4801	28.3943	30.9933	21.5198	28.8481	23.2566	25.3469	24.9191
FBgn0263400	CG43446	3R	20986504	20987936	-	protein_coding	1.20531	0.476325	36.5765	0.000676553	0.00294556	upregulated	0.954253	0.665012	0.750325	1.55738	2.07021	1.70596	0.888598	-0.347974	11.9811	0.0101611	0.0309341	unchanged	0.548849	0.407066	0.484855	0.951944	0.720874	1.02069	0.42579	-0.0135491	2.22412	0.171608	0.377827	unchanged	0.892355	1.06057	1.23269	0.812068	0.710835	0.966654	0.893095	0.42964
FBgn0035665	Jon65Aiii	3L	6050757	6051690	+	protein_coding	1.20321	9.34868	218.952	2.912e-06	6.91391e-05	upregulated	380.202	443.314	374.412	872.018	886.47	934.309	0.269938	7.98034	0.935391	0.364992	0.477075	unchanged	336.902	162.521	187.683	233.01	253.875	340.466	0.559888	9.11296	14.5517	0.00448354	0.0537673	unchanged	627.883	575.84	856.234	550.734	477.089	429.365	422.689	471.438
FBgn0035548	CG15023	3L	4460622	4461504	-	protein_coding	1.20133	2.29239	6.37396	0.0419133	0.0754679	unchanged	1.40866	1.78722	5.67433	7.2029	6.67067	5.8596	-2.54829	4.79433	81.5666	3.63226e-05	0.000940321	downregulated	28.8146	64.8762	48.5737	7.78863	8.18404	8.29864	-0.0263721	1.81399	0.0179762	0.896428	0.945854	unchanged	3.56942	4.00123	2.11318	3.80657	3.25799	3.18427	3.4448	3.98951
FBgn0040350	CG3690	X	948585	951900	-	protein_coding	1.19999	5.67295	93.5734	4.17704e-05	0.000410723	upregulated	26.6736	36.9913	29.9192	67.7851	69.467	72.837	1.18551	5.34332	203.24	1.61962e-06	0.000247167	upregulated	25.0183	26.5102	22.656	57.809	58.9845	51.6557	-0.11695	6.64799	1.24893	0.294	0.512818	unchanged	95.3705	111.022	75.7222	100.138	95.4888	109.061	105.215	109.62
FBgn0035859	CG13678	3L	8222141	8222953	+	protein_coding	1.19949	5.90997	27.7567	0.00145278	0.00523081	upregulated	24.5834	46.1768	39.5327	75.1438	79.8947	92.7151	-2.63738	6.04382	119.285	1.01176e-05	0.000532927	downregulated	90.743	159.417	90.9765	17.2648	20.4813	16.9967	-0.321271	5.79304	1.17709	0.307423	0.526845	unchanged	64.9188	49.9913	30.2889	50.9572	75.7039	69.2579	71.0649	31.241
FBgn0038052	CG5538	3R	12447653	12449046	+	protein_coding	1.19949	-0.674856	10.3442	0.0162243	0.0348714	upregulated	0.318084	0.457196	0.187581	0.545084	0.958429	0.704635	NA	NA	NA	NA	NA	unchanged	NA	NA	NA	NA	NA	NA	NA	NA	NA	NA	NA	unchanged	NA	NA	NA	NA	NA	NA	NA	NA
FBgn0034782	CG12490	2R	22834647	22836701	+	protein_coding	1.19907	-0.67506	14.0709	0.00814333	0.0202411	upregulated	0.318084	0.457196	0.187581	0.622954	0.805081	0.778807	NA	NA	NA	NA	NA	unchanged	NA	NA	NA	NA	NA	NA	5.0785	-0.122278	63.408	2.99065e-05	0.00572322	upregulated	0.892355	1.10878	1.93708	2.18243	0	0	0.0850567	0.0613771
FBgn0030078	CG10970	X	9069599	9071408	-	protein_coding	1.19706	-0.985277	6.76599	0.0376366	0.0691274	unchanged	0.454406	0.12469	0.187581	0.700823	0.421709	0.593377	NA	NA	NA	NA	NA	unchanged	NA	NA	NA	NA	NA	NA	NA	NA	NA	NA	NA	unchanged	NA	NA	NA	NA	NA	NA	NA	NA
FBgn0039760	CG9682	3R	30250928	30252830	+	protein_coding	1.19482	6.84098	87.0136	5.22028e-05	0.000471929	upregulated	86.428	60.1836	65.0438	155.894	157.412	158.84	2.61265	5.55897	49.9263	0.000179525	0.00220317	upregulated	16.0081	5.74981	17.6752	67.4582	74.8013	99.983	0.507976	7.27826	1.73664	0.221585	0.435275	unchanged	119.352	118.687	271.059	209.412	193.643	100.646	155.696	65.7963
FBgn0038398	sxe2	3R	16083878	16087222	+	protein_coding	1.19422	0.0574271	7.94341	0.0278128	0.0541786	unchanged	0.181762	0.748139	0.79722	1.51845	1.30346	1.0755	-0.473562	-0.42771	2.7718	0.138926	0.225881	unchanged	0.548849	0.966782	0.793399	0.562513	0.593661	0.488155	1.17224	1.07762	4.80453	0.0574337	0.203679	unchanged	1.78471	3.95302	0.792442	4.51713	1.24396	1.13724	1.87125	0.613771
FBgn0027073	CG4302	2R	21212880	21214972	-	protein_coding	1.19412	8.02678	128.712	1.55483e-05	0.000210482	upregulated	149.772	185.996	145.235	351.541	353.315	369.859	0.808262	7.57995	194.771	1.87731e-06	0.000266127	unchanged	136.846	133.212	147.087	245.385	239.881	244.255	0.0711843	7.56366	0.502952	0.496979	0.690771	unchanged	196.597	208.016	155.01	210.579	206.971	170.017	187.635	177.564
FBgn0267408	AOX1	3R	15532137	15537292	-	protein_coding	1.19291	8.46766	234.139	2.35253e-06	5.97525e-05	upregulated	206.664	240.818	206.105	475.898	483.163	499.586	0.537934	7.82127	34.949	0.000544363	0.00431748	unchanged	199.049	161.962	192.399	283.723	266.596	251.977	0.0792639	8.15063	0.509472	0.49428	0.688488	unchanged	261.348	318.17	282.814	296.1	316.44	289.086	282.558	223.413
FBgn0030367	Cyp311a1	X	12029754	12031465	-	protein_coding	1.1922	3.45786	420.477	3.60787e-07	1.94767e-05	upregulated	6.72521	6.69169	6.65913	15.0288	14.8365	14.9086	0.886643	2.45039	23.4117	0.0017654	0.00908312	unchanged	4.71095	3.10388	3.43806	5.75494	7.84481	7.23357	1.31342	2.04564	10.4451	0.0109214	0.0850459	unchanged	2.50975	6.12237	8.32064	5.53221	3.61341	2.21762	2.16895	1.22754
FBgn0039768	CG15533	3R	30428820	30431362	+	protein_coding	1.19132	6.17683	148.694	9.89428e-06	0.000156265	upregulated	48.3942	37.3238	47.9739	98.7771	98.1432	100.614	0.0313729	5.00686	0.0144872	0.907504	0.936188	unchanged	45.5544	21.9307	27.6367	27.217	38.2063	31.7301	1.30387	5.765	16.3138	0.0032204	0.045651	upregulated	42.4426	50.4252	96.898	115.263	32.4022	33.0937	35.8089	24.4895
FBgn0030832	CG10597	X	17230275	17231044	-	protein_coding	1.19099	3.23338	9.0165	0.0216101	0.044152	upregulated	3.18084	9.55955	4.26747	11.4857	10.9644	15.8357	-1.18261	3.2327	10.0748	0.0151588	0.0418934	downregulated	6.99782	21.0657	11.0635	5.6684	6.23344	5.23657	-0.268882	2.90543	0.876966	0.374582	0.589093	unchanged	5.68876	6.17058	10.5659	4.00958	8.94467	9.66654	6.54937	7.36526
FBgn0032048	Dh31	2L	8491868	8506845	-	protein_coding	1.18812	3.59192	280.807	1.31737e-06	4.26176e-05	upregulated	7.4977	7.64764	6.9405	16.5472	16.7917	15.7987	0.38271	2.95518	24.5845	0.00153637	0.00832754	unchanged	6.49471	6.56394	6.87613	8.91366	8.26885	8.78679	-0.0450826	2.93603	0.111003	0.746983	0.860092	unchanged	7.13884	8.53275	6.16344	7.71464	9.35933	7.67637	6.84706	6.99699
FBgn0039525	CG5646	3R	27559379	27561319	-	protein_coding	1.18786	0.489468	24.6161	0.00200519	0.00670578	upregulated	1.09057	0.665012	0.656534	1.82993	1.49515	2.03973	0.0746959	-0.279034	0.041504	0.844238	0.890698	unchanged	0.411636	0.661483	1.05787	0.778863	0.593661	0.887555	0.206818	0.587408	0.650378	0.441706	0.647988	unchanged	0.948127	1.54264	1.9811	1.42112	1.65861	1.1941	1.14827	1.22754
FBgn0040299	Myo28B1	2L	7666047	7689459	+	protein_coding	1.18704	4.0764	280.243	1.32586e-06	4.26346e-05	upregulated	10.5877	10.8064	9.61353	23.244	23.5774	22.1033	1.22233	3.40988	253.355	7.51799e-07	0.000192421	upregulated	6.67766	6.00423	6.21496	15.3176	14.3751	14.3784	0.594738	4.22472	12.3775	0.00701564	0.0682479	unchanged	17.9586	19.7651	29.0122	21.6721	14.6314	12.3391	16.2884	16.3263
FBgn0264750	CG44008	2L	11841502	11842445	-	protein_coding	1.1859	6.81033	400.619	4.21541e-07	2.05081e-05	upregulated	71.887	63.7581	72.3125	153.597	156.607	151.089	0.506573	6.20227	55.9579	0.000124654	0.00173801	unchanged	66.2277	56.684	59.3727	84.4634	86.5473	87.646	0.474572	5.93981	11.8945	0.00780246	0.0717354	unchanged	57.6684	65.2249	89.4579	69.5841	52.898	52.1993	47.8019	53.4595
FBgn0265512	mlt	2R	10155916	10158931	-	protein_coding	1.18586	3.97052	117.998	2.03857e-05	0.000248905	upregulated	9.45165	8.39578	11.0204	22.6989	19.7436	21.547	0.349101	3.7429	13.792	0.00721941	0.0241636	unchanged	12.2576	12.1611	10.6668	16.0965	13.6966	14.8222	0.552215	3.66162	5.17094	0.0503473	0.190095	unchanged	11.3775	14.5105	22.4525	10.5061	10.4848	11.0881	8.67578	10.6796
FBgn0038292	CG3987	3R	15139958	15141715	+	protein_coding	1.17868	5.83408	381.089	4.95008e-07	2.24599e-05	upregulated	37.0795	32.6272	36.2501	80.0885	78.1695	75.5814	0.808244	5.36666	77.3338	4.33423e-05	0.00102938	unchanged	34.2573	27.9349	27.5486	52.3137	54.2776	50.3687	0.637227	5.43763	13.1114	0.00599904	0.0631407	unchanged	37.2001	51.8714	65.4205	53.6472	40.7545	30.9329	30.6204	33.8802
FBgn0002571	Mal-A3	2R	8455909	8457892	-	protein_coding	1.17831	8.00186	108.958	2.61103e-05	0.000297752	upregulated	182.717	132.005	162.586	345.116	337.214	370.527	0.500496	6.87884	4.86011	0.0624558	0.121884	unchanged	138.173	70.3716	83.7477	130.763	142.182	140.012	1.53459	6.9403	32.4804	0.000348648	0.0155971	upregulated	122.42	139.465	244.997	213.675	85.1225	61.9796	60.2627	45.9715
FBgn0051272	CG31272	3R	10756296	10759398	-	protein_coding	1.17498	6.70032	354.249	6.25863e-07	2.59757e-05	upregulated	67.7065	66.0856	59.7915	140.359	138.091	148.048	0.953836	6.1761	87.25	2.90245e-05	0.00086203	unchanged	49.3506	55.1066	43.064	102.507	93.5016	89.288	0.511701	7.15918	19.8026	0.00178964	0.0340148	unchanged	152.314	203.725	149.948	160.992	131.031	109.687	104.917	128.217
FBgn0266431	CG45061	X	9871098	9871702	-	protein_coding	1.17017	1.1417	64.1803	0.00013127	0.000905293	upregulated	1.31778	1.33002	1.26617	2.72542	3.297	2.59602	0.913404	0.267134	12.0358	0.0100519	0.0307334	unchanged	0.86901	0.814133	0.617088	1.12503	1.86579	1.33133	0.035289	1.66978	0.0320143	0.86214	0.927285	unchanged	3.23479	3.61557	3.21379	2.28394	3.37647	2.8431	3.69997	2.27095
FBgn0267590	asRNA:CR45928	2R	23850330	23851500	+	ncRNA	1.16947	-0.257576	29.6332	0.0012155	0.00456536	upregulated	0.499847	0.498759	0.375162	0.856561	1.07344	1.11258	0.325387	-0.536309	1.37472	0.31036	0.420995	unchanged	0.594586	0.559716	0.440777	0.822134	0.551257	0.621288	NA	NA	NA	NA	NA	unchanged	NA	NA	NA	NA	NA	NA	NA	NA
FBgn0010197	Gyc32E	2L	11138759	11149101	-	protein_coding	1.16836	-0.483621	23.7197	0.00221201	0.00726536	upregulated	0.363525	0.457196	0.328267	0.817627	0.996767	0.741721	0.302793	-0.830652	0.813417	0.399123	0.510417	unchanged	0.548849	0.45795	0.264466	0.475972	0.508852	0.576911	0.0506058	-0.326977	0.0560055	0.840642	0.914537	unchanged	0.613494	0.771322	0.792442	0.609051	0.651599	0.625482	0.722982	0.736526
FBgn0032075	Tsp29Fb	2L	8937390	8939743	+	protein_coding	1.1672	7.56326	423.191	3.53393e-07	1.94767e-05	upregulated	115.828	119.993	117.754	251.128	247.62	276.18	0.533542	6.95224	44.5967	0.000256433	0.00268462	unchanged	110.73	101.817	90.8442	146.989	150.069	141.521	0.624876	7.28895	20.1243	0.00170185	0.0331204	unchanged	154.322	192.589	226.726	177.183	147.854	114.52	118.612	113.793
FBgn0040827	CG13315	3L	9096877	9097494	+	protein_coding	1.16697	8.26037	71.1334	9.63389e-05	0.000722407	upregulated	221.023	147.924	205.354	419.754	415.23	421.298	0.261046	7.96281	4.01945	0.0840979	0.152984	unchanged	241.768	229.433	209.634	219.423	281.183	314.505	0.27206	8.49214	1.62399	0.23589	0.451674	unchanged	358.894	326.028	572.143	299.196	392.262	286.584	304.503	329.166
FBgn0265070	asRNA:CR44181	2L	10695058	10698195	+	ncRNA	1.16678	0.857729	22.9121	0.00242291	0.00777063	upregulated	0.817931	1.49628	0.844115	2.18034	2.41524	2.41059	1.38991	1.09636	14.131	0.00679583	0.0231829	upregulated	0.86901	1.01767	1.45457	4.41356	1.86579	2.52953	-1.11016	1.01918	20.5007	0.00160581	0.0327612	downregulated	0.892355	1.59085	1.32074	1.01508	3.19876	1.93331	3.1471	2.33233
FBgn0037974	CG12224	3R	11980704	11982622	-	protein_coding	1.16641	3.58617	123.083	1.78761e-05	0.000229517	upregulated	6.49801	8.43734	7.26877	16.1579	16.1016	16.4662	0.276128	2.50526	2.45083	0.160492	0.252384	unchanged	6.3575	4.2742	4.49593	6.92323	6.06382	5.32533	-0.366316	2.794	4.3573	0.0678861	0.223966	unchanged	5.13104	6.89369	4.71063	7.00408	9.77398	6.99403	7.78269	6.4446
FBgn0032131	CG3841	2L	9589476	9591783	+	protein_coding	1.16562	3.30583	245.798	2.01513e-06	5.39451e-05	upregulated	6.40713	6.19293	5.67433	13.5103	13.5714	12.943	0.168247	2.19707	0.788673	0.403348	0.514521	unchanged	5.03111	3.81625	3.83476	3.6347	5.63978	4.97031	0.738378	2.52082	11.2396	0.00905246	0.0768678	unchanged	5.18681	5.78491	8.89296	7.91766	4.7389	4.26465	4.84823	3.06886
FBgn0029826	CG6041	X	5948160	5950208	+	protein_coding	1.16469	3.76504	306.65	9.93997e-07	3.58374e-05	upregulated	8.17931	8.64516	8.39426	17.4038	18.4018	19.396	0.470142	3.28421	13.0771	0.00822976	0.0265423	unchanged	7.50093	9.51517	7.27283	10.3848	12.5093	10.6507	0.348568	4.11073	8.32851	0.0188551	0.111853	unchanged	16.899	21.356	21.1758	16.7997	17.2377	13.4194	14.6723	15.467
FBgn0030748	Traf-like	X	16415046	16417585	+	protein_coding	1.16452	4.16098	292.572	1.15534e-06	3.92742e-05	upregulated	11.9509	10.6402	10.6921	25.3075	23.539	23.9205	0.355492	3.41984	10.6916	0.0132508	0.0377102	unchanged	10.8855	8.59928	8.41885	11.8128	11.8308	12.0264	0.300908	3.98365	2.9101	0.123779	0.312212	unchanged	13.0507	16.6798	23.4211	15.3785	15.1052	13.4763	13.6516	14.4236
FBgn0086758	chinmo	2L	1651258	1704682	+	protein_coding	1.16448	6.76648	165.88	7.0129e-06	0.000126718	upregulated	64.5711	74.7723	64.2465	156.245	151.969	137.107	0.298517	6.1313	9.14767	0.0187482	0.0494254	unchanged	63.0261	57.6508	67.7034	77.8431	67.9318	85.649	-0.604296	7.31375	49.5916	7.57298e-05	0.00816322	unchanged	134.801	121.387	134.671	109.68	205.076	181.674	184.148	201.01
FBgn0015714	Cyp6a17	2R	14873953	14875739	+	protein_coding	1.16376	5.85516	130.383	1.49342e-05	0.000204496	upregulated	40.6693	36.9913	30.5757	78.9204	79.473	78.1774	0.561251	5.06944	28.7355	0.000977302	0.00618958	unchanged	23.4175	27.0699	30.634	41.799	40.793	36.9667	0.617466	5.15522	4.98275	0.0538398	0.197019	unchanged	29.3919	34.131	71.5399	34.3606	29.4404	28.431	25.432	29.5224
FBgn0033945	CG12868	2R	14604549	14605297	-	protein_coding	1.16279	4.65906	491.128	2.18766e-07	1.48403e-05	upregulated	15.268	15.5862	16.2727	34.2235	33.2767	35.4543	0.909979	4.69367	55.1449	0.000130658	0.00179613	unchanged	16.8771	15.9265	20.8488	37.5153	32.4817	30.7538	-0.559502	4.35549	5.67817	0.0422577	0.173339	unchanged	12.8276	17.5958	21.6161	13.0946	33.587	23.1428	23.4331	17.5539
FBgn0015571	alpha-Est3	3R	7538972	7541631	-	protein_coding	1.16226	5.60547	534.896	1.66106e-07	1.31753e-05	upregulated	29.4001	31.2971	30.3413	65.1765	65.4032	68.2754	0.623827	5.08218	62.7772	8.59277e-05	0.00144207	unchanged	28.4944	27.019	24.2428	43.4433	39.7329	39.5406	0.260049	5.93524	3.80667	0.0843198	0.251475	unchanged	59.7878	67.105	80.0807	56.6925	65.3376	49.0719	53.203	56.1601
FBgn0024912	agt	3R	6658806	6660100	-	protein_coding	1.16158	1.7297	69.3874	0.000103839	0.000765984	upregulated	1.81762	2.11973	2.06339	4.98363	4.14041	4.00529	0.518791	1.11036	12.412	0.00933881	0.0291478	unchanged	1.60081	1.5265	1.93942	2.4664	2.54426	2.26326	0.130482	1.68927	0.963325	0.379767	0.593903	unchanged	3.34633	3.47095	3.08172	3.04525	3.25799	2.78624	3.40227	2.51646
FBgn0038466	CG8907	3R	17008269	17012533	+	protein_coding	1.1612	5.75168	526.559	1.74744e-07	1.34898e-05	upregulated	35.0347	32.9597	32.8736	71.445	71.5755	77.0648	0.581544	4.74721	54.1838	0.000138244	0.00184905	unchanged	23.0516	19.183	22.0389	31.0247	32.821	32.2626	0.698857	5.22945	35.2984	0.000260382	0.0135898	unchanged	38.8174	43.6761	54.9867	45.7803	31.1583	26.384	29.4721	27.7425
FBgn0037065	CG12974	3L	21281752	21285962	-	protein_coding	1.16107	5.64141	361.359	5.87185e-07	2.50622e-05	upregulated	33.4897	29.3021	30.6695	69.2257	64.9815	69.6105	0.723015	4.80604	87.966	2.82432e-05	0.00085566	unchanged	23.0059	20.4551	19.6146	34.3565	36.2133	33.4164	1.14443	5.11175	23.308	0.00106571	0.0271077	upregulated	34.021	39.0482	72.6405	41.4662	24.0499	21.2095	21.5193	19.5793
FBgn0003231	ref(2)P	2L	19542468	19545548	+	protein_coding	1.1606	6.72155	280.366	1.32401e-06	4.26346e-05	upregulated	61.2994	71.281	65.1376	143.24	142.576	145.637	1.0506	6.56942	252.612	7.59557e-07	0.000192421	upregulated	60.6478	62.4338	62.2378	130.113	117.927	135.352	0.320374	6.45288	1.8471	0.208688	0.41995	unchanged	69.771	91.5463	147.13	75.167	91.8754	70.1108	77.274	73.9594
FBgn0001301	kel	2L	18129884	18138083	-	protein_coding	1.15989	5.16167	25.9498	0.00174187	0.00601675	upregulated	17.9036	17.4981	31.6543	50.4982	48.0748	47.3589	-0.612484	5.86071	14.9898	0.00585714	0.0208204	unchanged	80.9552	64.1638	65.4995	37.1258	56.1858	44.289	0.148612	5.06058	0.352892	0.567775	0.742953	unchanged	32.6825	31.2867	51.7289	22.4841	40.1029	30.9898	30.2377	25.6556
FBgn0032734	CG15169	2L	18991020	18992409	+	protein_coding	1.15906	-0.874018	13.5634	0.00887099	0.0216084	upregulated	0.272644	0.207816	0.375162	0.584019	0.498383	0.778807	NA	NA	NA	NA	NA	unchanged	NA	NA	NA	NA	NA	NA	NA	NA	NA	NA	NA	unchanged	NA	NA	NA	NA	NA	NA	NA	NA
FBgn0035816	CG13685	3L	7747344	7750552	+	protein_coding	1.15853	-0.00276703	20.6694	0.00316498	0.0096171	upregulated	0.545287	0.748139	0.375162	1.16804	1.15012	1.37218	NA	NA	NA	NA	NA	unchanged	NA	NA	NA	NA	NA	NA	-0.40084	-0.203377	2.28681	0.166318	0.370655	unchanged	0.780811	0.626699	0.572319	0.659805	1.18472	0.56862	0.808039	0.982034
FBgn0262167	ana1	3R	24530576	24536395	+	protein_coding	1.15713	2.9856	162.071	7.54558e-06	0.000132456	upregulated	4.86215	5.3201	4.45505	10.123	10.8878	10.9033	0.807154	2.68283	38.0019	0.000421505	0.00364027	unchanged	4.20784	4.52861	5.02486	9.13001	6.91191	8.03237	0.0648375	3.01593	0.112699	0.745136	0.859261	unchanged	7.30616	7.42397	11.2703	6.24277	8.11537	7.84696	8.71831	6.69011
FBgn0032840	sNPF	2L	20027915	20056373	+	protein_coding	1.1566	3.34685	52.1544	0.000243059	0.00141101	upregulated	7.31594	4.65509	6.9874	13.9775	14.0314	13.0914	0.486644	2.80765	13.8132	0.00719182	0.0241109	unchanged	5.12259	5.90246	6.21496	7.61555	7.16634	9.3637	-0.442049	2.82069	11.6313	0.00827737	0.0739074	unchanged	6.85998	6.74907	4.97477	4.92316	8.58926	7.61951	8.42061	7.67214
FBgn0050502	fa2h	2R	7446189	7451553	-	protein_coding	1.15597	4.21452	252.703	1.84478e-06	5.12808e-05	upregulated	11.3147	10.6818	12.7086	25.2686	24.7658	25.3669	1.11232	3.76424	125.871	8.42629e-06	0.000504193	upregulated	9.4219	7.32719	8.77147	18.6062	17.7674	18.8162	0.764809	3.99795	13.1229	0.00598464	0.0631407	unchanged	15.5047	18.2225	26.811	18.373	14.9868	10.7469	9.14359	12.4596
FBgn0040060	yip7	3L	6035216	6036175	+	protein_coding	1.15489	9.35467	311.514	9.45139e-07	3.47785e-05	upregulated	396.697	442.15	392.56	864.076	903.761	908.349	0.582142	7.99452	4.20835	0.0784657	0.145069	unchanged	298.253	140.031	174.636	255.337	278.469	382.536	0.466116	8.56155	8.2736	0.0191434	0.112851	unchanged	396.429	386.336	593.759	356.701	333.204	299.947	319.643	323.764
FBgn0032209	Hand	2L	10292679	10295385	-	protein_coding	1.15437	1.7821	24.5665	0.00201595	0.00673107	upregulated	2.72644	2.20285	1.31307	4.51641	4.75381	4.33907	0.856778	1.05515	30.5102	0.000818631	0.00557634	unchanged	1.28065	1.57738	1.36641	2.4664	2.33224	2.84017	0.0272439	0.605107	0.0159882	0.902287	0.948645	unchanged	1.05967	1.2534	1.76098	1.57338	1.65861	1.42155	1.23332	1.3503
FBgn0010395	Itgbn	2L	21053033	21058044	+	protein_coding	1.15407	4.28345	255.044	1.7913e-06	5.06101e-05	upregulated	13.0415	12.2612	11.1142	27.1374	25.8776	26.0715	1.06709	3.56975	157.287	3.92829e-06	0.000342599	upregulated	7.31798	8.34486	7.1406	16.3994	15.3504	15.9316	0.325251	4.21912	4.42329	0.0662005	0.220327	unchanged	17.8471	18.7528	26.6789	18.17	19.0741	15.637	15.6079	15.8353
FBgn0045064	bwa	2L	20066391	20073719	+	protein_coding	1.15402	3.50373	91.7201	4.4418e-05	0.00042888	upregulated	7.63402	7.6892	5.76812	14.912	14.7598	16.2066	0.684923	2.67758	34.589	0.000561736	0.00440447	unchanged	4.93964	4.17243	5.33341	7.61555	7.20874	8.43177	-0.0293422	3.36097	0.013917	0.9088	0.952392	unchanged	7.97542	6.99011	14.8803	9.84632	11.6695	8.87047	12.1206	8.65418
FBgn0034012	Hr51	2R	15331325	15339384	+	protein_coding	1.153	-0.704325	4.77032	0.068045	0.11308	unchanged	0.454406	0.415633	0.0937906	0.778692	0.958429	0.407947	0.678754	-0.830846	3.56924	0.0998507	0.175076	unchanged	0.365899	0.508833	0.220389	0.475972	0.593661	0.665666	-0.268278	-0.455512	0.714883	0.420727	0.629476	unchanged	0.50195	0.723114	0.616344	0.406034	0.94778	0.796068	0.595397	0.42964
FBgn0027106	Inx7	X	6991612	6993612	-	protein_coding	1.15213	5.65256	635.34	9.52762e-08	9.90502e-06	upregulated	31.6267	30.6737	32.264	67.8241	66.4767	70.7231	0.453002	4.64633	14.8485	0.0059996	0.0211517	unchanged	24.8811	19.6918	18.6008	28.6016	30.7856	26.9817	0.69797	5.10543	25.6187	0.000781498	0.023143	unchanged	35.5827	38.6143	50.8484	42.9888	31.336	23.7683	25.0067	25.226
FBgn0040942	CG12643	X	10264233	10265263	-	protein_coding	1.15211	4.78496	69.8503	0.000101779	0.000754741	upregulated	17.8582	13.5912	20.3526	37.7666	38.7589	35.5655	-0.388876	4.567	6.65593	0.0357807	0.079796	unchanged	27.5339	30.8353	22.083	17.0917	22.8135	21.4344	-0.0147706	4.61471	0.0183509	0.895361	0.945854	unchanged	20.1338	25.4054	25.8424	24.8188	28.1372	22.6879	22.9653	24.9191
FBgn0042105	CG18748	3R	7786170	7787923	-	protein_coding	1.15193	2.9453	98.5553	3.56055e-05	0.000368727	upregulated	4.18054	5.02916	5.06469	10.746	10.9261	9.3086	0.38749	1.89469	7.43497	0.0288437	0.0678524	unchanged	3.65899	2.64593	3.08544	3.98086	4.45246	3.86086	0.561961	3.1417	10.0515	0.0120245	0.089979	unchanged	8.25428	10.6057	12.9872	9.23727	7.40453	5.85679	8.63325	6.38322
FBgn0030183	CG15309	X	10205292	10212374	-	protein_coding	1.15074	3.16899	91.3259	4.50093e-05	0.000431477	upregulated	5.8164	5.6526	5.25227	13.4324	12.4979	10.3099	1.33396	2.96321	58.8367	0.000106032	0.00160938	upregulated	3.88768	3.86713	5.28933	12.4185	8.90491	11.627	-0.114983	3.09404	0.234658	0.640188	0.794243	unchanged	5.85608	7.13473	11.7986	7.15635	8.47078	6.93716	8.93095	10.9865
FBgn0051198	CG31198	3R	21754324	21757758	+	protein_coding	1.15072	9.06395	443.049	3.04893e-07	1.78404e-05	upregulated	335.306	353.122	320.389	724.884	731.128	729.483	0.63958	8.45561	30.1516	0.000847867	0.00569167	unchanged	315.679	274.566	233.215	415.437	462.928	402.905	0.532754	8.58931	17.7729	0.00249386	0.0398855	unchanged	378.414	404.799	513.238	507.035	334.033	331.562	277.285	323.151
FBgn0027611	LManII	2L	10457658	10462472	+	protein_coding	1.1504	8.25727	545.641	1.55779e-07	1.2637e-05	upregulated	194.031	196.594	186.174	416.094	424.431	408.503	0.251177	7.82889	3.36157	0.108443	0.185803	unchanged	222.97	175.904	224.003	218.255	292.548	229.61	0.130181	8.26881	0.461223	0.514911	0.704781	unchanged	225.487	295.32	437.692	315.133	333.145	279.932	267.418	304.185
FBgn0004512	Mdr49	2R	12940323	12946347	-	protein_coding	1.14567	6.59176	571.812	1.33911e-07	1.16045e-05	upregulated	59.2546	62.7605	60.026	129.964	130.04	133.028	0.327637	6.03808	11.7732	0.0105914	0.0320078	unchanged	60.0989	62.1285	52.4084	79.4441	73.7412	65.6347	0.383145	6.90433	7.02791	0.0274547	0.136655	unchanged	106.581	147.13	166.589	116.126	110.594	107.412	99.3887	100.536
FBgn0039209	REPTOR	3R	24557368	24582864	-	protein_coding	1.14553	5.26628	446.35	2.97692e-07	1.77094e-05	upregulated	24.447	23.2754	24.8076	53.6519	52.9436	49.8807	0.886535	5.02536	244.426	8.52114e-07	0.000199497	unchanged	22.6857	23.101	22.5678	42.5779	43.4645	40.1618	-0.241861	5.49798	0.930156	0.361155	0.577836	unchanged	34.1326	38.8071	61.7664	28.4731	62.4942	39.2348	51.3742	43.6391
FBgn0051793	CG31793	2L	19003367	19008234	+	protein_coding	1.14543	6.36966	298.399	1.08468e-06	3.75882e-05	upregulated	50.7572	56.152	49.0994	113.845	110.219	112.779	1.69101	6.5303	296.246	4.3498e-07	0.000158083	upregulated	44.6397	42.9455	43.3725	161.398	126.111	134.731	-0.137653	6.28734	2.77818	0.131474	0.323257	unchanged	74.1212	79.1569	67.2255	74.558	94.0079	73.0108	83.5257	78.3786
FBgn0033476	oys	2R	10034595	10048619	-	protein_coding	1.14307	7.03654	439.34	3.1326e-07	1.80433e-05	upregulated	83.8379	77.7649	86.7094	178.398	182.025	174.342	1.1487	6.96351	240.76	8.98232e-07	0.000203344	upregulated	79.5373	75.7652	77.2683	184.764	156.26	173.916	-0.131844	6.96875	1.56585	0.243775	0.459116	unchanged	101.171	124.713	135.992	111.406	142.7	123.845	125.076	135.03
FBgn0085486	CG34457	2R	16670326	16671836	+	protein_coding	1.1428	-0.497075	12.7753	0.0101797	0.0241534	upregulated	0.590728	0.290943	0.281372	0.895496	0.690069	0.927151	NA	NA	NA	NA	NA	unchanged	NA	NA	NA	NA	NA	NA	0.847508	0.188414	5.21379	0.0495924	0.188276	unchanged	0.669266	1.15698	1.84903	1.52263	0.533126	1.08038	0.552869	0.797903
FBgn0053127	CG33127	2L	322101	323091	+	protein_coding	1.13991	6.20022	446.698	2.96945e-07	1.77094e-05	upregulated	45.0771	47.964	46.0512	97.1808	96.9931	104.991	0.462782	5.45976	19.1694	0.00307092	0.0132662	unchanged	42.9474	33.2777	34.557	52.6598	52.8358	46.996	1.39886	5.97566	46.9539	9.27508e-05	0.00840886	upregulated	63.7476	80.0247	120.715	95.4687	35.7787	40.2014	34.3629	28.5404
FBgn0051041	CG31041	3R	29590070	29590906	-	protein_coding	1.13777	1.55161	72.3005	9.17164e-05	0.000699003	upregulated	1.63586	1.74566	1.9696	3.38731	4.14041	3.96821	-0.140418	-0.0455069	0.0873219	0.775996	0.836962	unchanged	1.28065	1.17032	0.352622	1.08175	0.890491	0.532533	0.980972	1.47874	4.70801	0.0595069	0.207822	unchanged	3.17902	3.32633	5.63514	1.82715	3.49494	1.13724	1.44596	1.16617
FBgn0051697	CG31697	2L	19535448	19536104	+	protein_coding	1.13623	-0.659513	10.8746	0.0145684	0.0320786	upregulated	0.318084	0.498759	0.187581	0.739757	0.613395	0.852979	0.608518	-0.870804	2.01205	0.198082	0.296677	unchanged	0.137212	0.45795	0.484855	0.605783	0.551257	0.488155	0.457023	-0.632564	0.957552	0.354525	0.571822	unchanged	0.50195	0.626699	1.01256	0.304525	0.414654	0.625482	0.212642	0.613771
FBgn0036597	CG4962	3L	16294711	16295547	-	protein_coding	1.1347	4.39545	29.2387	0.00126092	0.00469471	upregulated	8.81548	15.7109	15.1472	27.7604	27.4878	29.9284	-2.1277	5.70054	40.0249	0.00035921	0.00328368	downregulated	46.9266	123.443	83.5714	18.5196	16.4953	23.032	-0.108829	4.55528	0.288431	0.604841	0.770516	unchanged	19.9664	23.9592	29.2763	15.9368	29.0258	22.0056	27.2607	19.4566
FBgn0035666	Jon65Aii	3L	6052321	6053215	+	protein_coding	1.13379	6.91912	67.8681	0.000110998	0.000804719	upregulated	68.5244	93.5589	67.4354	156.634	167.418	168	0.433582	5.63658	1.74678	0.226946	0.330013	unchanged	68.6975	25.7978	32.2208	55.6022	58.8572	56.5372	2.38682	6.2234	23.788	0.000997321	0.0263136	upregulated	59.732	68.8887	252.877	109.832	34.6532	24.9056	18.2872	18.5359
FBgn0052476	mthl14	3L	247491	250305	+	protein_coding	1.1305	4.21012	184.339	5.0255e-06	0.000100376	upregulated	11.5874	11.139	12.2866	26.0862	26.1076	22.5483	0.374494	3.57024	14.3468	0.00654284	0.0225732	unchanged	11.4801	8.95546	10.3142	13.2839	13.739	12.8252	0.517082	3.72146	5.6582	0.0425438	0.173911	unchanged	12.7718	13.9802	21.44	12.6378	14.2759	9.49595	10.2068	9.32932
FBgn0039881	CG1971	3R	31805468	31806769	+	protein_coding	1.1302	0.0837045	30.2653	0.0011471	0.00436749	upregulated	0.636169	0.581886	0.609639	1.20697	1.11178	1.5947	0.62378	0.116095	7.44193	0.0287899	0.067741	unchanged	0.777536	0.610599	0.925633	1.12503	1.39934	1.06507	-0.681421	0.666886	2.16605	0.176709	0.383462	unchanged	0.725039	0.626699	2.42135	0.659805	2.01403	1.30783	2.08389	1.96407
FBgn0034092	CG7798	2R	16222112	16222627	-	protein_coding	1.13004	0.197003	6.76829	0.0376133	0.0691084	unchanged	0.72705	1.03908	0.187581	1.44058	1.49515	1.3351	NA	NA	NA	NA	NA	unchanged	NA	NA	NA	NA	NA	NA	-0.296075	1.46088	1.0333	0.337125	0.555861	unchanged	3.51365	2.65142	2.11318	1.2181	2.48792	3.63917	2.93446	2.70059
FBgn0030817	CG4991	X	17091854	17104562	+	protein_coding	1.12743	2.90489	7.49164	0.0311282	0.0592697	unchanged	3.1354	2.57692	8.44115	10.5902	9.77598	9.5682	-1.56804	4.21883	53.0025	0.000148358	0.00192739	downregulated	29.3634	33.6339	20.4962	7.26939	9.96502	10.8725	1.27555	1.69664	11.6289	0.00828181	0.0739074	unchanged	7.4177	2.12114	4.93075	3.14676	1.71785	2.21762	2.04136	1.3503
FBgn0024315	Picot	2R	16655323	16667675	-	protein_coding	1.12641	7.86227	275.069	1.40722e-06	4.406e-05	upregulated	150.318	157.566	135.668	309.608	317.7	317.642	0.879498	7.26811	53.793	0.000141489	0.00187642	unchanged	100.348	129.651	95.4724	204.235	205.11	188.694	0.365209	8.33091	14.4763	0.00455014	0.054297	unchanged	318.18	404.896	330.624	385.326	267.866	301.198	259.976	302.712
FBgn0035043	CG4781	2R	24640683	24642239	-	protein_coding	1.12568	4.79327	411.723	3.86056e-07	2.00343e-05	upregulated	16.9039	18.1631	17.5857	36.6375	36.5737	38.9404	0.740547	4.05733	48.0845	0.00020226	0.00235596	unchanged	14.4988	11.4487	11.1957	20.4668	21.0326	20.5025	0.773893	4.49218	16.1798	0.00329954	0.0460776	unchanged	21.4723	25.309	38.6095	26.2399	19.9034	15.637	16.1608	14.7919
FBgn0052656	Muc11A	X	12059795	12065144	+	protein_coding	1.12563	9.25661	385.787	4.75895e-07	2.18602e-05	upregulated	375.703	412.765	378.257	821.209	830	833.138	0.150486	8.29195	3.58185	0.0993587	0.174452	unchanged	311.197	266.018	314.142	313.622	342.966	331.457	-0.0187422	9.81313	0.0312496	0.863777	0.927791	unchanged	858.557	945.785	972.943	767.049	1043.74	860.208	813.227	925.383
FBgn0031461	daw	2L	2805261	2812376	+	protein_coding	1.12425	4.7064	38.9216	0.000567237	0.00258003	upregulated	19.8575	17.9969	11.7238	34.6907	34.6185	36.2331	0.810414	4.2855	23.258	0.0017986	0.00920496	unchanged	13.3096	16.588	12.3858	19.861	29.5982	24.5409	-0.00258356	5.39831	0.000823403	0.977763	0.988186	unchanged	45.1755	41.6032	44.5088	35.4772	45.2565	42.0779	39.2111	42.9026
FBgn0031580	CG15423	2L	4006041	4006606	+	protein_coding	1.12124	5.48521	186.335	4.85714e-06	9.75802e-05	upregulated	29.6727	29.9256	25.7924	62.8405	55.7806	62.6754	1.64528	4.52818	75.3658	4.71979e-05	0.00107723	upregulated	14.1786	10.024	9.12409	30.9815	31.5488	41.6707	0.42728	4.96942	1.86337	0.206875	0.417874	unchanged	24.3167	33.3115	56.4395	27.1535	37.852	21.835	28.9618	18.5359
FBgn0086347	Myo31DF	2L	10491814	10506779	-	protein_coding	1.11941	6.60388	744.583	5.70271e-08	7.38414e-06	upregulated	62.6626	61.4721	61.808	129.068	133.107	131.915	0.260904	5.99149	10.7445	0.0131019	0.0373939	unchanged	61.0137	60.9073	51.5269	66.0736	71.3241	70.1612	0.323031	6.32401	2.16769	0.176562	0.383398	unchanged	65.9227	84.9418	128.86	71.5635	87.4327	65.2207	68.7683	64.6915
FBgn0031011	CG8034	X	19281232	19298162	-	protein_coding	1.11932	4.797	398.635	4.28325e-07	2.05081e-05	upregulated	16.9948	17.4981	18.4767	38.0002	37.8771	36.3814	0.726838	4.21461	84.8474	3.18568e-05	0.00089671	unchanged	13.6297	14.9597	13.1352	24.188	22.5591	22.1889	0.117031	4.68776	0.483012	0.505402	0.697679	unchanged	25.4321	23.5735	35.6599	20.9615	27.6633	23.1997	22.7952	25.4715
FBgn0035094	CG9380	2R	25183628	25255318	-	protein_coding	1.1176	7.2027	401.643	4.18093e-07	2.05081e-05	upregulated	101.06	89.2363	91.7741	197.126	200.503	199.226	0.782707	6.7117	112.081	1.24993e-05	0.000588668	unchanged	83.5622	75.9687	71.45	137.772	132.98	126.077	0.712375	6.64331	19.11	0.0019984	0.0359156	unchanged	97.3225	120.76	157.52	115.06	91.8162	68.5187	69.704	74.5732
FBgn0037291	CG14662	3R	4981999	4984232	-	protein_coding	1.1163	-1.10721	17.6171	0.00546683	0.0146935	upregulated	0.227203	0.24938	0.234476	0.584019	0.421709	0.519205	NA	NA	NA	NA	NA	unchanged	NA	NA	NA	NA	NA	NA	NA	NA	NA	NA	NA	unchanged	NA	NA	NA	NA	NA	NA	NA	NA
FBgn0040259	Ugt86Da	3R	11157098	11159744	+	protein_coding	1.11622	6.16079	91.6666	4.44977e-05	0.000429262	upregulated	41.6236	53.9907	41.1272	98.3488	93.6577	97.5363	1.26048	5.51608	226.169	1.11689e-06	0.000225689	upregulated	27.0308	25.6452	27.9453	71.6554	61.3591	59.9099	-0.010287	6.27575	0.0201252	0.890455	0.944373	unchanged	74.9021	73.9023	74.8858	82.2726	80.0874	70.9638	86.29	75.187
FBgn0264002	MsR2	3L	2282883	2300944	+	protein_coding	1.11542	0.0744829	24.0987	0.0021213	0.00702377	upregulated	0.72705	0.540322	0.562743	1.09017	1.18845	1.5947	0.653914	-0.360836	3.34633	0.109112	0.186678	unchanged	0.594586	0.610599	0.3967	0.519242	1.14492	0.843177	-0.291285	-0.149704	0.811862	0.392103	0.605407	unchanged	1.11544	0.530284	0.572319	0.659805	1.06625	0.625482	1.14827	0.675148
FBgn0046302	CG10650	2L	18993360	18995934	-	protein_coding	1.11515	6.82885	444.818	3.01005e-07	1.7795e-05	upregulated	74.7952	73.4007	69.5926	150.21	149.017	161.102	0.6034	6.10122	44.0958	0.000265676	0.00274712	unchanged	61.2424	52.0536	49.9842	84.55	86.5473	76.6403	0.706226	6.11131	18.6527	0.00215286	0.0370851	unchanged	61.5167	86.5809	108.653	81.8158	58.5846	49.8111	52.3099	50.3906
FBgn0039440	TwdlJ	3R	26629918	26630825	+	protein_coding	1.11487	5.63781	0.832999	0.393884	0.477602	unchanged	12.0872	0.332506	83.3798	67.0454	65.8633	68.3125	-2.10098	9.18379	56.1099	0.00012357	0.00172998	downregulated	597.01	1324.59	907.076	183.682	230.086	245.364	NA	NA	NA	NA	NA	unchanged	NA	NA	NA	NA	NA	NA	NA	NA
FBgn0051004	mesh	3R	31178389	31195762	-	protein_coding	1.11214	7.20731	654.979	8.63453e-08	9.66085e-06	upregulated	97.6064	93.268	92.7589	197.087	198.548	202.453	0.938362	6.52733	166.084	3.25684e-06	0.000324601	unchanged	68.8805	59.6352	61.0477	125.137	114.873	122.793	0.933039	6.62976	13.3841	0.00566832	0.0610044	unchanged	92.6376	126.882	195.777	97.3466	87.0773	56.5208	66.1741	63.955
FBgn0029820	CG16721	X	5879869	5883391	+	protein_coding	1.11167	4.26774	99.3417	3.47435e-05	0.00036296	upregulated	12.4507	10.3908	13.9748	27.5657	24.3441	25.5894	0.0101167	4.19331	0.00962903	0.924522	0.949234	unchanged	17.4717	20.2007	16.7936	20.1206	17.0041	17.618	0.556116	3.95786	2.42874	0.155117	0.355194	unchanged	11.2102	17.2583	33.1945	10.5569	14.6906	12.4528	12.2907	10.8024
FBgn0086687	Desat1	3R	12439600	12447616	+	protein_coding	1.11124	10.1499	613.748	1.06541e-07	1.01861e-05	upregulated	756.223	697.847	729.456	1538.46	1526.74	1535.14	0.964175	9.65577	104.401	1.58905e-05	0.000657879	unchanged	552.782	605.053	482.166	1046.1	1036.66	1113.35	0.0401343	9.90477	0.107275	0.751099	0.862965	unchanged	828.831	923.947	1174.22	921.139	898.495	971.771	881.868	1050.04
FBgn0010296	ng4	X	3243954	3244220	-	protein_coding	1.11121	-0.0874618	2.8978	0.135609	0.201057	unchanged	0.499847	0.0415633	1.12549	1.09017	0.996767	1.3351	-0.628002	1.63354	3.41045	0.106335	0.183491	unchanged	2.46982	5.1901	3.43806	1.99043	3.39235	1.73073	NA	NA	NA	NA	NA	unchanged	NA	NA	NA	NA	NA	NA	NA	NA
FBgn0267029	lncRNA:CR45473	X	140973	142197	-	ncRNA	1.11116	1.48795	14.1866	0.00798847	0.0199256	upregulated	2.681	1.2469	1.26617	3.62092	3.22032	4.07947	0.515507	1.24624	4.64618	0.0671942	0.129028	unchanged	1.64655	1.32297	2.60059	2.85583	2.50186	2.66266	0.194317	0.319571	0.394965	0.546026	0.728326	unchanged	1.22699	1.39802	1.58488	0.609051	0.888544	1.02352	0.978152	1.41167
FBgn0265377	lncRNA:CR44318	3R	8287169	8287698	+	ncRNA	1.11072	-0.470257	18.2816	0.00431954	0.0122678	upregulated	0.499847	0.374069	0.328267	0.661888	0.958429	0.927151	0.386616	-0.702301	1.77441	0.258641	0.365804	unchanged	0.503111	0.508833	0.352622	0.475972	0.636065	0.665666	0.378331	-0.362575	1.45938	0.259196	0.475929	unchanged	0.780811	0.81953	0.48427	0.96433	0.710835	0.454896	0.425283	0.797903
FBgn0051410	Npc2e	3R	10053332	10054348	+	protein_coding	1.1071	3.90401	173.223	6.11715e-06	0.00011642	upregulated	10.2241	9.80893	8.53494	19.7788	19.1686	21.1391	0.223906	3.50987	1.22221	0.304687	0.414986	unchanged	13.4925	7.58161	10.1379	11.856	13.9086	10.695	0.876544	3.0889	22.8989	0.0011286	0.0277689	unchanged	8.86778	11.4734	11.7986	10.9122	7.523	6.02737	4.16778	6.13771
FBgn0263773	fok	2L	20079270	20085070	-	protein_coding	1.10587	5.09385	157.445	8.26606e-06	0.000139171	upregulated	20.8118	20.2829	24.4793	46.8773	47.8065	42.9086	-0.0936921	4.5593	0.816955	0.395464	0.506957	unchanged	23.3261	25.0855	24.375	21.8514	20.0997	26.1829	0.110548	4.56025	0.32976	0.580506	0.751748	unchanged	19.1856	21.0667	34.3832	21.6721	24.2869	21.8919	20.0734	24.6736
FBgn0265266	CG13639	3R	24859900	24860366	-	protein_coding	1.10505	0.52167	9.92632	0.017707	0.0374199	upregulated	0.454406	1.37159	0.703429	1.67419	1.80185	1.92847	1.17088	-0.448582	4.83265	0.063039	0.122853	unchanged	0.0914748	0.407066	0.661166	1.21157	0.720874	0.710044	-0.0884848	1.78252	0.217726	0.652371	0.803049	unchanged	3.68096	3.47095	2.28928	3.45129	4.02806	3.52544	3.69997	2.57784
FBgn0031490	CG17264	2L	3018508	3021506	+	protein_coding	1.10421	0.000975578	13.4086	0.00910984	0.0220713	upregulated	0.318084	0.623449	0.79722	1.32378	1.26513	1.0755	0.343258	0.346446	1.55164	0.25211	0.358281	unchanged	1.14343	0.661483	1.27825	1.34138	1.06011	1.55322	-0.047858	-0.306129	0.02016	0.890361	0.94437	unchanged	0.613494	0.433869	0.96854	0.710559	0.94778	0.682344	0.808039	0.42964
FBgn0034139	CG4927	2R	16572082	16574154	+	protein_coding	1.10229	-0.52594	17.3843	0.004895	0.0135022	upregulated	0.363525	0.498759	0.281372	0.856561	0.690069	0.890065	0.413686	-0.869615	1.00252	0.349332	0.46121	unchanged	0.548849	0.407066	0.220389	0.432702	0.424044	0.710044	0.079212	0.0305945	0.0401037	0.845933	0.918167	unchanged	0.557722	0.867737	1.58488	0.659805	0.710835	0.56862	1.06321	1.22754
FBgn0027572	CG5009	2R	17760940	17764541	+	protein_coding	1.10137	6.31251	166.682	6.90705e-06	0.000126235	upregulated	54.347	44.0155	54.9613	106.253	105.236	109.181	0.753272	6.05593	39.0318	0.0003882	0.00346514	unchanged	56.1198	51.4939	40.816	78.1027	90.2789	81.4775	0.0487811	6.39429	0.329402	0.580708	0.751779	unchanged	77.4676	82.9171	85.98	92.4742	92.0531	84.6106	79.8257	75.8008
FBgn0034398	CG15098	2R	18833372	18834775	-	protein_coding	1.10122	7.26109	578.45	1.29011e-07	1.15115e-05	upregulated	99.8785	94.4733	101.622	202.694	207.366	209.277	0.643366	7.03765	71.4735	5.62115e-05	0.00118416	unchanged	107.437	105.481	94.5908	171.523	153.249	154.878	0.381673	7.15857	3.15473	0.110992	0.293645	unchanged	113.05	155.18	237.072	132.722	130.083	122.367	117.676	128.769
FBgn0030543	CG11585	X	14189516	14190755	+	protein_coding	1.10087	2.99609	24.5717	0.00201482	0.00673107	upregulated	3.49893	6.81638	4.78332	10.3566	10.7344	10.6808	-1.45513	2.41291	19.3359	0.00299976	0.0130382	downregulated	4.528	11.6523	7.1406	2.55294	2.9683	2.92893	0.183385	4.34472	0.337168	0.576364	0.749107	unchanged	22.4204	20.1508	32.27	10.1001	22.9837	20.8684	17.9895	14.3009
FBgn0033249	CG11191	2R	8000490	8002120	-	protein_coding	1.09852	1.0638	23.4167	0.00228821	0.00744855	upregulated	0.954253	1.33002	1.54754	2.53075	2.22356	3.26357	-0.106613	0.882165	0.280149	0.612612	0.705132	unchanged	2.10392	1.62827	1.71903	1.601	2.07781	1.37571	0.0626522	0.810056	0.0516826	0.825473	0.905617	unchanged	2.17512	1.20519	1.27671	2.08092	1.83632	2.10389	1.40344	1.16617
FBgn0010038	GstD2	3R	12371971	12372704	+	protein_coding	1.09809	7.07211	339.634	7.16464e-07	2.84144e-05	upregulated	83.7016	83.9162	92.3368	176.529	176.044	190.363	1.95498	7.18226	149.255	4.70385e-06	0.000394086	upregulated	53.8786	64.2147	60.4306	232.837	180.218	278.248	0.156193	7.3437	1.5938	0.239939	0.455807	unchanged	153.429	219.104	153.778	153.582	172.555	143.69	148.041	153.627
FBgn0037078	CG12971	3L	21355100	21356495	-	protein_coding	1.09784	2.66172	3.35191	0.112902	0.172661	unchanged	3.49893	0.831265	7.83151	8.0984	8.28083	8.67814	-2.51579	5.18537	73.1244	5.21409e-05	0.00113452	downregulated	42.9017	89.3511	53.6867	10.5579	8.7777	13.1358	1.72274	1.26729	4.57716	0.062471	0.213336	unchanged	3.84828	0.867737	8.49674	0.456788	0.829307	1.13724	1.27585	0.982034
FBgn0023129	aay	3L	9423253	9424781	+	protein_coding	1.0971	6.29073	505.623	1.99179e-07	1.43142e-05	upregulated	50.6663	48.0471	52.5227	104.617	102.59	108.365	1.324	6.56989	91.0859	2.51367e-05	0.000803168	upregulated	52.2321	62.2811	48.0007	116.57	158.762	131.047	0.0545274	6.80625	0.226771	0.645792	0.798184	unchanged	104.461	117.145	130.797	99.0723	99.5761	114.122	102.663	124.964
FBgn0028473	Non1	2R	9396265	9398734	-	protein_coding	1.09558	8.50711	177.208	5.69309e-06	0.000110238	upregulated	225.885	261.391	216.375	485.047	491.023	491.724	0.440327	8.11963	34.7083	0.000555902	0.00437485	unchanged	227.589	257.266	223.033	328.94	306.88	323.558	-0.05713	8.40899	0.220986	0.649981	0.801157	unchanged	296.931	339.333	400.844	282.295	384.384	341.854	331.636	336.408
FBgn0267824	PRAS40	2R	14481187	14497312	+	protein_coding	1.09445	5.50124	421.179	3.58855e-07	1.94767e-05	upregulated	28.8093	30.549	28.0903	60.3486	61.1095	60.784	0.120511	5.07919	3.09839	0.120808	0.202489	unchanged	30.0495	34.5498	32.3531	35.9575	34.0083	35.2803	-0.355922	5.319	5.52145	0.0445701	0.177673	unchanged	31.8459	35.3362	41.7353	29.4375	56.6891	37.9269	43.3364	42.0433
FBgn0029644	CG14421	X	2941408	2942329	+	protein_coding	1.09312	5.72568	17.8162	0.00460619	0.0128916	upregulated	24.9923	49.4603	27.5275	67.4737	70.6171	74.9138	1.35382	4.91807	31.8093	0.000722933	0.00514013	upregulated	15.0476	11.754	23.8901	46.2991	37.4006	46.0197	0.482035	4.99434	1.02818	0.338262	0.556798	unchanged	29.0015	15.9567	72.3323	28.1178	12.6173	31.9564	29.4721	32.5299
FBgn0035154	hiro	3L	685942	687958	-	protein_coding	1.09241	6.70407	285.792	1.24531e-06	4.103e-05	upregulated	68.7516	70.9485	62.1363	141.333	135.944	142.707	0.496568	5.45059	23.0122	0.00185334	0.00939028	unchanged	37.3674	37.2975	33.9399	54.9099	43.2948	54.8065	0.636133	6.22077	9.8089	0.0127737	0.0927052	unchanged	61.1263	80.6996	122.344	93.9461	66.2854	52.9385	62.5592	52.9071
FBgn0051183	CG31183	3R	15857871	15875939	-	protein_coding	1.09176	2.44383	177.462	5.66741e-06	0.00010994	upregulated	3.31716	3.57444	3.42336	6.96929	7.13071	7.38012	0.351898	2.06204	10.0279	0.0153178	0.0422013	unchanged	3.47604	3.6636	3.61438	4.71645	4.07082	4.92593	-0.00341408	2.60348	0.000533664	0.982097	0.990569	unchanged	5.57722	5.15822	7.48417	5.37995	5.3905	6.36854	6.03903	6.26047
FBgn0034293	CG14495	2R	18048804	18049922	-	protein_coding	1.08562	2.19077	61.5032	0.000149108	0.000998356	upregulated	2.54467	3.40819	2.67303	5.52871	6.2873	6.1192	1.49856	1.19849	29.7354	0.000883504	0.00580834	upregulated	1.60081	1.11943	0.705244	2.72602	3.18033	3.77211	1.11152	1.36148	9.18678	0.0149776	0.0997283	unchanged	2.3982	2.555	5.23892	2.9945	2.42869	0.85293	1.65861	1.28892
FBgn0035546	CG11345	3L	4457177	4458163	-	protein_coding	1.08384	3.8372	31.5747	0.00102064	0.00400255	upregulated	6.54345	10.8064	10.1763	17.0923	21.0088	18.951	-2.7331	5.12482	14.6091	0.00625125	0.0218506	downregulated	19.2097	132.704	30.4577	8.17807	9.28655	9.89623	0.0309951	5.45601	0.0368065	0.852312	0.921221	unchanged	41.383	51.775	45.3453	37.1521	52.0687	48.8445	41.4226	31.9161
FBgn0266044	lncRNA:CR44809	2L	22169668	22170204	+	ncRNA	1.08339	-0.803706	8.45252	0.0246125	0.0489416	upregulated	0.227203	0.457196	0.234476	0.856561	0.53672	0.556291	1.0501	-0.523764	5.36917	0.0528145	0.107262	unchanged	0.137212	0.356183	0.661166	0.908674	0.67847	0.843177	NA	NA	NA	NA	NA	unchanged	NA	NA	NA	NA	NA	NA	NA	NA
FBgn0053329	Sp212	3R	14222074	14224155	-	protein_coding	1.08005	2.81973	16.6804	0.00541848	0.0145745	upregulated	3.49893	6.567	3.37646	10.2398	8.3575	9.34569	1.09284	1.67729	17.5988	0.00386135	0.0155206	upregulated	1.18917	2.49328	2.24797	4.88953	4.11322	3.5946	0.0530533	3.55621	0.0946919	0.765616	0.87164	unchanged	10.3179	11.2806	15.8929	9.44029	12.7358	10.8606	11.9505	10.4955
FBgn0038966	pinta	3R	22423316	22424929	-	protein_coding	1.07987	2.84032	59.8993	0.000161332	0.0010521	upregulated	5.08935	3.57444	5.11159	9.65578	9.62263	9.049	0.324078	2.83685	5.22276	0.0553754	0.111295	unchanged	6.63192	7.02189	5.1571	8.74058	7.67519	7.05606	0.517294	2.84155	1.65507	0.231819	0.447259	unchanged	4.74064	5.92954	16.6413	5.22769	5.50897	6.42541	5.74133	5.6467
FBgn0033226	CG1882	2R	7812504	7815486	+	protein_coding	1.07977	5.78583	181.447	5.28324e-06	0.000103614	upregulated	34.1259	39.5682	33.577	72.9245	71.3071	77.1761	1.40969	5.80142	529.374	5.62878e-08	6.80576e-05	upregulated	29.958	31.9038	29.4439	84.5067	78.9145	78.8149	0.181756	5.33624	1.32629	0.280475	0.499789	unchanged	36.4192	40.2052	56.2634	36.4923	41.4654	40.4857	34.4905	35.476
FBgn0086693	iav	X	6813978	6818156	+	protein_coding	1.07732	-0.804391	11.4172	0.0130967	0.0295054	upregulated	0.181762	0.374069	0.375162	0.584019	0.575058	0.778807	NA	NA	NA	NA	NA	unchanged	NA	NA	NA	NA	NA	NA	NA	NA	NA	NA	NA	unchanged	NA	NA	NA	NA	NA	NA	NA	NA
FBgn0262477	FoxP	3R	9726020	9730872	-	protein_coding	1.07667	1.09966	19.1589	0.00383964	0.0112183	upregulated	0.908812	1.20533	1.87581	2.9201	2.56859	2.70728	0.0976309	1.11336	0.196997	0.670261	0.75299	unchanged	1.96671	2.4424	1.63088	2.25005	1.65377	2.52953	-0.293935	0.60679	1.03955	0.335749	0.554431	unchanged	1.56162	1.73547	0.660368	1.16735	1.54014	1.47841	1.36091	1.96407
FBgn0033395	Cyp4p2	2R	9237512	9239831	+	protein_coding	1.0759	4.53103	253.401	1.82861e-06	5.09917e-05	upregulated	15.2226	15.7525	13.9279	30.0186	32.0499	30.3364	-0.367068	3.70412	15.6648	0.00523344	0.0191236	unchanged	13.4011	15.0615	15.3391	12.1157	10.3043	11.4938	-0.267539	3.07322	1.8858	0.204411	0.415457	unchanged	5.07527	7.08652	10.2137	7.41012	9.00391	9.09792	9.18612	9.26795
FBgn0031466	CG3119	2L	2834887	2837833	-	protein_coding	1.07439	0.260177	24.8525	0.00195487	0.00656406	upregulated	0.77249	0.498759	0.891011	1.51845	1.45681	1.44636	-0.746086	0.910798	7.78528	0.0262919	0.0632623	unchanged	1.8295	3.15476	1.85127	1.29811	1.14492	1.5976	0.311704	-0.0192301	0.833544	0.386128	0.600217	unchanged	1.11544	1.10878	1.18866	0.456788	0.829307	1.08038	0.595397	0.675148
FBgn0039051	CG17109	3R	23095690	23097240	+	protein_coding	1.07423	6.11508	357.112	6.09901e-07	2.56111e-05	upregulated	44.35	47.4653	43.425	90.523	90.7441	96.6833	0.980511	4.92086	88.2968	2.78914e-05	0.00085523	unchanged	23.0516	17.4021	20.408	42.3615	38.4183	39.2299	1.02862	5.54947	13.4387	0.00560485	0.0606498	unchanged	39.1521	56.2583	97.6905	54.2055	36.1933	26.3271	36.4043	24.735
FBgn0031735	CG11029	2L	5746157	5747961	+	protein_coding	1.07385	-0.928889	16.1618	0.00585198	0.0154762	upregulated	0.272644	0.332506	0.234476	0.50615	0.690069	0.556291	NA	NA	NA	NA	NA	unchanged	NA	NA	NA	NA	NA	NA	0.37711	-0.431312	1.53627	0.247928	0.463223	unchanged	0.780811	0.867737	0.704393	0.507542	0.355417	0.739206	0.467812	0.675148
FBgn0031741	CG11034	2L	5805395	5809063	+	protein_coding	1.07345	6.05282	503.33	2.0212e-07	1.44287e-05	upregulated	41.5327	43.9739	44.0816	89.1213	87.6388	89.3403	0.573471	5.18599	33.5142	0.00061799	0.00468001	unchanged	31.7875	30.072	25.6973	45.5635	45.2878	39.2299	2.57622	4.88005	122.767	2.20102e-06	0.00151636	upregulated	37.4789	41.8442	65.5966	53.5457	7.75995	10.5195	9.35624	6.13771
FBgn0034471	Obp56e	2R	19712345	19712932	+	protein_coding	1.073	0.404714	10.4293	0.0159423	0.0344173	upregulated	0.72705	1.16377	0.468953	1.82993	1.84018	1.26093	NA	NA	NA	NA	NA	unchanged	NA	NA	NA	NA	NA	NA	-0.261246	1.91646	1.07661	0.327747	0.546104	unchanged	3.90405	3.27812	4.18233	1.87791	4.79814	4.37837	3.69997	3.25299
FBgn0038179	CG9312	3R	13765756	13767103	+	protein_coding	1.07208	3.29027	78.7173	7.0871e-05	0.000586919	upregulated	6.54345	5.81886	6.56534	13.5492	14.2614	10.9775	0.411023	3.46478	9.13859	0.0187885	0.049472	unchanged	10.8398	9.00634	8.33069	12.1589	14.3327	10.9169	0.374771	3.71428	5.18838	0.0500384	0.189398	unchanged	11.9352	17.0173	16.2451	13.0438	13.6243	12.2822	9.10107	10.6182
FBgn0034031	CG12963	2R	15555446	15562436	+	protein_coding	1.06868	5.13513	512.691	1.90457e-07	1.38736e-05	upregulated	23.6291	21.7376	23.307	46.6826	46.7714	47.0251	0.64308	4.49191	27.6696	0.00109181	0.00668786	unchanged	20.902	16.3844	15.1627	26.1785	28.9198	26.7154	0.772613	4.73453	21.5577	0.00136969	0.0304402	unchanged	26.436	29.4549	43.3202	32.9903	21.0289	21.8919	17.7768	18.0449
FBgn0039092	CG16723	3R	23593625	23596273	-	protein_coding	1.06791	-0.365179	25.0189	0.00192046	0.00647287	upregulated	0.408965	0.540322	0.375162	0.934431	0.958429	0.852979	NA	NA	NA	NA	NA	unchanged	NA	NA	NA	NA	NA	NA	NA	NA	NA	NA	NA	unchanged	NA	NA	NA	NA	NA	NA	NA	NA
FBgn0031004	CG7992	X	19245158	19247250	-	protein_coding	1.06674	5.40514	353.634	6.29367e-07	2.60203e-05	upregulated	26.5828	29.1774	27.1055	55.8322	55.9339	57.6688	0.464169	4.65048	20.9678	0.00240291	0.0112003	unchanged	24.1036	19.7936	19.1738	27.866	31.0824	27.958	0.198424	5.28795	2.67807	0.137734	0.332654	unchanged	39.1521	44.3992	44.5088	37.0506	43.3609	32.7525	30.8756	39.0972
FBgn0046258	CG12880	3R	27685962	27692790	+	protein_coding	1.06661	2.57719	22.0397	0.0026813	0.00840741	upregulated	3.18084	5.3201	2.90751	7.74799	8.20416	7.52847	0.737217	1.53154	26.4486	0.00124499	0.00722898	unchanged	1.96671	2.23886	2.07165	2.98564	3.56197	3.90524	-0.343255	2.98741	6.05447	0.037291	0.162327	unchanged	8.47737	7.27935	5.59112	6.14126	9.77398	9.32537	8.42061	7.73352
FBgn0283499	InR	3R	21570248	21619321	-	protein_coding	1.06659	5.26232	115.868	2.15737e-05	0.000261324	upregulated	23.6291	27.9721	23.4008	54.9367	51.0268	47.396	1.15345	4.68077	41.1569	0.000329456	0.00310489	upregulated	12.6693	15.3159	19.4824	37.5585	28.6653	39.3187	-0.341569	5.56212	2.77268	0.131808	0.323847	unchanged	36.0846	39.3856	56.6596	32.3304	65.8707	41.4524	57.073	47.8128
FBgn0063923	Kaz1-ORFB	3L	216625	218058	+	protein_coding	1.0657	4.27501	134.768	1.34666e-05	0.000188498	upregulated	12.4053	13.0093	12.3335	23.4776	24.4208	29.2609	1.1253	4.83043	211.649	1.40688e-06	0.000241438	upregulated	17.06	18.1145	18.2482	39.6788	41.3442	35.3691	-0.371871	5.20818	10.9045	0.00978815	0.0801312	unchanged	31.3997	30.9493	38.0372	26.9505	43.8348	43.8406	41.3801	38.2993
FBgn0051436	CG31436	3R	25304137	25305651	+	protein_coding	1.06569	5.26626	131.975	1.43781e-05	0.000198148	upregulated	23.5837	28.3877	23.2601	49.9142	49.915	53.9973	0.485281	3.05867	7.9677	0.0250783	0.0612144	unchanged	5.85438	7.27631	7.44914	11.9426	8.69289	8.12113	0.0735751	5.57626	1.43814	0.262435	0.479322	unchanged	50.5854	48.4005	44.4648	50.4497	47.9814	43.8975	49.7582	45.0508
FBgn0026315	Ugt35a	3R	11170817	11172664	-	protein_coding	1.06488	6.3119	528.693	1.72477e-07	1.34898e-05	upregulated	53.9834	50.6656	51.1628	102.242	107.689	108.032	0.247966	5.8252	17.5667	0.00388004	0.0155552	unchanged	54.4732	49.4077	51.3947	61.9196	63.3521	58.8893	0.524105	6.17731	13.7546	0.00525438	0.0584883	unchanged	71.1095	78.9159	106.451	80.8515	68.3586	57.6012	59.4121	53.1526
FBgn0028997	nmdyn-D7	3R	9679939	9681502	+	protein_coding	1.064	1.43606	23.4325	0.00228414	0.00744555	upregulated	1.27234	2.20285	1.59444	3.19264	3.18199	4.04238	0.615533	0.784202	8.24614	0.0233618	0.05805	unchanged	1.37212	1.5265	0.96971	2.29332	1.78098	1.81949	0.483459	1.59223	3.17874	0.109831	0.292068	unchanged	3.06747	2.89246	5.15087	2.23319	2.90258	2.16076	2.63676	2.02545
FBgn0053225	CG33225	2R	21590275	21591584	+	protein_coding	1.06311	2.69967	128.369	1.56781e-05	0.000211704	upregulated	4.22598	3.82382	4.50195	8.91602	7.9358	8.71522	-0.382598	3.28102	0.89126	0.375895	0.487926	unchanged	7.31798	18.1653	7.44914	8.39442	5.59737	11.1388	0.695406	4.5337	1.51156	0.251473	0.466977	unchanged	14.1104	24.3931	63.8796	9.23727	26.7748	15.4096	15.5228	13.1347
FBgn0034063	CG8389	2R	16008339	16013815	+	protein_coding	1.06186	4.38405	244.199	2.0575e-06	5.42653e-05	upregulated	13.8139	14.0484	12.9431	26.6313	26.6827	29.8543	0.629021	4.56454	8.82124	0.0202701	0.0523988	unchanged	16.0081	20.913	18.6008	22.1543	38.5456	25.029	0.100611	4.41116	0.153014	0.705185	0.835709	unchanged	14.6123	20.1508	34.2071	17.4087	19.1925	23.1428	22.0297	17.7994
FBgn0053270	CG33270	3L	11578236	11578623	-	protein_coding	1.06092	1.03247	25.4742	0.00183026	0.00625547	upregulated	1.04513	1.62097	1.12549	2.99796	2.3769	2.41059	1.49173	1.25955	65.2438	7.57874e-05	0.00135754	upregulated	1.05196	0.966782	1.54272	3.20199	3.47716	3.41709	-1.08466	1.50049	22.1241	0.00126081	0.0291481	downregulated	1.61739	2.12114	2.06915	1.11659	4.32425	3.80975	3.99766	2.82335
FBgn0043575	PGRP-SC2	2R	8716950	8717695	+	protein_coding	1.06087	1.81324	69.2406	0.000104504	0.000769292	upregulated	1.99939	2.07816	2.62614	4.47748	4.48545	4.67284	0.888523	1.36074	18.8671	0.00320565	0.0136569	unchanged	2.14966	1.5265	1.49864	3.02891	2.71388	3.86086	1.76266	4.63431	22.7627	0.00115055	0.0279103	upregulated	25.8783	30.2262	61.9425	32.3304	18.4817	8.69989	10.8447	7.2425
FBgn0029795	CG15773	X	5732740	5734614	+	protein_coding	1.06061	1.14104	20.2704	0.00332702	0.00999039	upregulated	1.63586	1.53784	0.937906	3.11477	2.26189	3.04106	1.00824	0.291558	8.9904	0.0194623	0.0506677	unchanged	1.14343	0.407066	0.661166	1.25484	1.73858	1.50884	NA	NA	NA	NA	NA	unchanged	NA	NA	NA	NA	NA	NA	NA	NA
FBgn0024361	Tsp2A	X	1346553	1348143	+	protein_coding	1.05952	5.31911	151.535	9.32295e-06	0.000150347	upregulated	23.2202	28.3461	26.7303	51.9388	51.6785	55.7403	0.918814	4.77576	128.833	7.78373e-06	0.000478722	unchanged	20.2617	19.1321	17.2344	37.7749	34.602	34.5259	0.455546	4.96928	8.34092	0.0187906	0.111804	unchanged	30.3958	35.529	46.4019	30.5033	30.8621	26.2134	25.1768	23.6916
FBgn0031267	Ipk2	2L	573033	574264	-	protein_coding	1.05896	4.07775	74.023	8.54098e-05	0.000666109	upregulated	9.67885	12.6352	10.6452	21.6866	24.6508	20.7682	0.415191	3.59799	14.2222	0.00668744	0.0229087	unchanged	10.2452	10.2275	10.4023	15.5773	11.746	13.8015	0.241299	3.86571	6.49099	0.0324114	0.150602	unchanged	14.5565	16.4388	16.069	15.1248	13.8613	14.8978	12.5033	12.0913
FBgn0085485	CG34456	3L	9362108	9362734	+	protein_coding	1.05804	0.91907	55.3562	0.000203889	0.0012439	upregulated	1.36322	1.12221	1.0317	2.33608	2.33857	2.48477	0.399304	0.783892	6.62041	0.0417096	0.0897816	unchanged	1.4636	1.42473	1.32233	2.07697	1.73858	1.73073	1.34506	-0.133425	6.3782	0.0335916	0.153804	unchanged	0.50195	1.15698	1.76098	1.06584	0.710835	0.682344	0.297698	0.122754
FBgn0012034	AcCoAS	3L	21270722	21280243	-	protein_coding	1.05801	9.09276	216.447	3.02044e-06	7.07531e-05	upregulated	376.112	318.707	381.399	717.098	723.614	744.057	1.34081	9.06147	72.5308	5.35596e-05	0.00115126	upregulated	333.791	339.442	234.009	668.957	821.33	805.633	0.203517	9.17653	2.16773	0.176559	0.383398	unchanged	540.711	600.088	724.996	587.328	441.014	587.043	505.194	629.852
FBgn0267936	lncRNA:CR46216	3L	19248529	19249689	+	ncRNA	1.05738	-0.553484	18.7522	0.00405293	0.0116787	upregulated	0.318084	0.498759	0.328267	0.778692	0.843418	0.741721	0.647788	-0.570592	5.25075	0.0548735	0.110557	unchanged	0.457374	0.3053	0.573011	0.692323	0.720874	0.710044	0.509044	-0.4505	3.01869	0.117879	0.304091	unchanged	0.892355	0.723114	0.572319	0.761313	0.533126	0.739206	0.340227	0.491017
FBgn0030679	CG8206	X	15739230	15740417	+	protein_coding	1.05451	6.50551	517.872	1.84379e-07	1.36161e-05	upregulated	59.5726	60.433	59.0412	116.648	124.366	121.828	0.576777	6.09496	99.8013	1.84967e-05	0.000701486	unchanged	55.4337	55.9716	52.9815	77.1075	84.0878	83.6964	-0.0238018	6.44146	0.0142018	0.907877	0.951857	unchanged	73.6193	80.796	119.571	66.3865	105.914	90.5243	82.4199	73.2843
FBgn0030824	CG5070	X	17203112	17203925	+	protein_coding	1.05319	4.63272	34.8164	0.000777313	0.00327696	upregulated	14.0411	21.1557	13.4121	33.5227	31.4748	33.7112	-0.470284	4.52092	5.77709	0.0464487	0.0975096	unchanged	21.4966	35.6183	22.7441	20.6399	19.4636	17.3961	0.116718	5.38887	0.243077	0.634334	0.791296	unchanged	37.5905	37.6502	66.4331	29.9958	44.8418	41.9073	39.9341	34.6781
FBgn0033443	CG1698	2R	9793326	9798006	+	protein_coding	1.05309	4.53045	316.281	9.00262e-07	3.37063e-05	upregulated	14.2684	15.5862	15.5223	30.1354	30.248	31.5231	0.207326	4.32546	4.91648	0.0612804	0.119968	unchanged	17.5174	20.8113	17.2785	22.5438	21.0326	20.5025	0.213279	4.4968	0.310042	0.591846	0.759963	unchanged	15.672	18.2707	46.9302	13.9067	23.6945	17.4566	23.5182	19.0883
FBgn0032435	Oatp33Eb	2L	12448484	12452047	+	protein_coding	1.05269	5.10004	344.805	6.82559e-07	2.75805e-05	upregulated	21.2662	22.8182	23.4008	46.3322	45.3145	44.9483	0.737455	4.52275	90.3265	2.58509e-05	0.000811366	unchanged	18.7523	15.7229	16.9699	28.7314	28.9622	28.0023	0.5661	4.77529	8.3075	0.0189648	0.112118	unchanged	24.484	31.5278	45.3013	27.3058	25.7085	19.788	20.9239	22.0958
FBgn0028400	Syt4	3R	7266065	7270809	+	protein_coding	1.0519	6.0347	539.574	1.61503e-07	1.29058e-05	upregulated	43.1686	44.2233	41.8775	87.0967	87.2554	87.1522	0.536834	4.58739	31.2739	0.000760538	0.00530699	unchanged	18.2492	18.4706	21.8626	29.8997	25.9515	29.0674	-0.138727	6.49928	4.68291	0.0600616	0.208912	unchanged	89.0124	85.8096	78.0555	88.7692	87.7289	100.816	95.7738	96.669
FBgn0039431	plum	3R	26470078	26535217	-	protein_coding	1.05019	3.87181	96.1745	3.83916e-05	0.000386733	upregulated	10.3605	9.89206	8.44115	20.2071	20.3954	17.3934	0.911902	3.51008	37.31	0.000445955	0.00375387	unchanged	9.056	6.41129	7.97807	15.7504	12.4669	15.9316	-0.376672	4.54464	22.632	0.00117212	0.0280387	unchanged	21.8627	20.1508	20.6915	17.561	27.7818	25.9859	25.8147	26.0853
FBgn0016123	Alp4	3R	31048929	31052540	+	protein_coding	1.04988	8.56941	94.1201	4.10289e-05	0.000406042	upregulated	235.291	291.608	223.55	507.084	509.578	500.254	1.08668	7.96567	80.4051	3.80941e-05	0.000961962	upregulated	161.224	184.859	133.864	337.594	362.218	318.366	0.529784	8.78066	10.8843	0.00983471	0.0801312	unchanged	461.348	666.856	411.894	525.712	421.407	328.151	299.144	399.136
FBgn0051547	NKCC	3R	5489505	5502702	-	protein_coding	1.0496	4.97764	89.8441	4.73259e-05	0.000444922	upregulated	20.9027	23.5664	17.5388	41.1928	40.3307	43.8728	0.330532	4.4392	28.1902	0.00103384	0.00641884	unchanged	19.3012	19.6409	18.4686	24.4909	24.2553	23.3427	0.203457	4.70346	4.78677	0.0578083	0.204453	unchanged	25.1533	29.2138	28.8361	26.9505	27.841	22.0625	24.709	22.464
FBgn0037204	CG11131	3L	22898744	22900262	+	protein_coding	1.04872	6.16104	14.1074	0.00809406	0.020128	upregulated	35.7163	68.9119	36.297	87.4861	85.5686	112.445	-0.130006	5.07604	0.522339	0.492773	0.59976	unchanged	27.0308	45.4897	33.0583	34.5729	32.0577	29.6443	-0.315102	6.67723	1.54535	0.246643	0.461574	unchanged	130.284	97.6204	76.8669	57.9613	114.089	143.008	119.887	78.8082
FBgn0030994	HP1D3csd	X	19190214	19191029	+	protein_coding	1.04832	-0.412955	6.50797	0.0403822	0.0731045	unchanged	0.545287	0.166253	0.609639	1.09017	0.766743	0.778807	NA	NA	NA	NA	NA	unchanged	NA	NA	NA	NA	NA	NA	0.48033	-0.601411	1.44616	0.261206	0.478091	unchanged	0.557722	0.578491	0.748417	0.659805	0.533126	0.56862	0.595397	0.122754
FBgn0266005	lncRNA:CR44779	X	1047242	1088866	+	ncRNA	1.04821	-0.0698358	31.2804	0.0010474	0.00407988	upregulated	0.681609	0.540322	0.468953	1.1291	1.15012	1.14967	0.790236	-0.106845	10.6605	0.0133393	0.0378835	unchanged	0.640323	0.712366	0.484855	0.995214	0.932896	1.24258	-1.02941	-0.129275	5.11373	0.051378	0.1923	unchanged	0.223089	0.530284	1.05659	0.253771	0.94778	1.08038	1.10574	1.28892
FBgn0262109	lncRNA:CR42862	3L	224106	230964	+	ncRNA	1.0481	10.232	245.404	2.02547e-06	5.39522e-05	upregulated	849.603	720.541	811.664	1599.98	1643.74	1557.61	0.397905	10.0038	14.9811	0.00586579	0.0208306	unchanged	856.753	1008.51	792.65	1211.13	1093.82	1193.18	0.136563	10.2304	0.676667	0.432951	0.641199	unchanged	1041.66	1115.72	1689.53	1128.42	1034.21	1077.19	1280.4	1214.53
FBgn0051323	CG31323	3R	26170847	26187307	+	protein_coding	1.04779	3.49747	154.537	8.76541e-06	0.000145519	upregulated	7.22506	7.52295	7.36256	15.3013	13.3797	15.947	1.20076	3.12222	134.904	6.65104e-06	0.000439547	upregulated	4.93964	4.83391	5.81826	11.0772	12.8909	11.8932	0.499329	3.23602	18.5172	0.00220147	0.0375412	unchanged	9.81591	10.1718	11.2263	12.0288	8.05613	8.81361	6.93212	7.2425
FBgn0051174	CG31174	3R	21868681	21869514	-	protein_coding	1.04748	-0.175276	4.84735	0.0663554	0.110675	unchanged	0.999693	0.290943	0.281372	1.24591	0.805081	1.11258	NA	NA	NA	NA	NA	unchanged	NA	NA	NA	NA	NA	NA	0.0238668	0.126689	0.00426566	0.949418	0.975665	unchanged	1.22699	0.674907	1.36476	0.659805	0.592362	1.1941	1.36091	0.736526
FBgn0031501	CG17261	2L	3042551	3043593	+	protein_coding	1.0464	1.15019	53.4993	0.000225503	0.00133389	upregulated	1.31778	1.45471	1.40686	2.68649	2.53025	3.22649	2.04937	0.95334	43.3593	0.000280058	0.00283996	upregulated	0.777536	1.01767	0.352622	2.42313	3.22273	3.15082	0.764603	0.31524	1.72894	0.222524	0.436349	unchanged	0.892355	1.06057	3.12574	0.456788	0.592362	0.625482	0.808039	1.3503
FBgn0086681	Mst36Fa	2L	18675183	18676998	-	protein_coding	1.04435	-0.143738	36.0692	0.000703746	0.00303737	upregulated	0.545287	0.581886	0.468953	1.05123	1.11178	1.0755	0.782715	-0.216528	12.1375	0.00985232	0.0302536	unchanged	0.640323	0.559716	0.484855	1.08175	0.932896	0.887555	NA	NA	NA	NA	NA	unchanged	NA	NA	NA	NA	NA	NA	NA	NA
FBgn0032271	CG7329	2L	10629352	10638471	-	protein_coding	1.04379	-1.14947	8.32953	0.0253392	0.0501075	unchanged	0.363525	0.207816	0.140686	0.50615	0.53672	0.407947	0.212197	-1.01571	0.358474	0.584935	0.681229	unchanged	0.228687	0.407066	0.484855	0.432702	0.466448	0.3994	1.0948	-0.656202	15.2909	0.00389005	0.0505657	unchanged	0.613494	0.867737	0.704393	0.659805	0.296181	0.227448	0.382755	0.42964
FBgn0004580	Cbp53E	2R	16973927	16996057	+	protein_coding	1.04306	5.35464	471.391	2.49688e-07	1.57274e-05	upregulated	27.0826	26.4758	27.3869	54.5863	55.5889	52.5139	0.536019	4.89585	95.8877	2.11595e-05	0.000747963	unchanged	23.8749	24.6784	24.1105	34.5296	36.2133	34.4815	0.14882	5.32296	6.05882	0.0372379	0.162165	unchanged	42.4984	42.6637	40.7227	40.7556	41.7023	37.1877	36.1066	37.3787
FBgn0265967	lncRNA:CR44754	X	16901767	16912724	-	ncRNA	1.04167	-1.14814	2.92491	0.134086	0.199194	unchanged	0.0454406	0.207816	0.468953	0.467215	0.651732	0.333774	NA	NA	NA	NA	NA	unchanged	NA	NA	NA	NA	NA	NA	NA	NA	NA	NA	NA	unchanged	NA	NA	NA	NA	NA	NA	NA	NA
FBgn0034745	CG4329	2R	22609334	22613376	-	protein_coding	1.04154	-0.767533	9.20718	0.0207047	0.0426632	upregulated	0.408965	0.24938	0.328267	0.895496	0.613395	0.482119	NA	NA	NA	NA	NA	unchanged	NA	NA	NA	NA	NA	NA	NA	NA	NA	NA	NA	unchanged	NA	NA	NA	NA	NA	NA	NA	NA
FBgn0033423	CG1809	2R	9561638	9563871	+	protein_coding	1.04115	6.03335	377.344	5.10967e-07	2.28551e-05	upregulated	46.1222	42.6855	41.0334	86.318	85.8753	88.4502	0.672677	4.96021	11.4239	0.0113684	0.0337146	unchanged	32.2449	18.318	21.1573	41.15	34.1779	38.9193	1.55384	5.29555	47.6721	8.76859e-05	0.00840886	upregulated	36.6423	47.5809	72.1122	74.5072	19.7849	19.3899	19.3929	21.482
FBgn0051463	CG31463	3R	8292335	8293609	+	protein_coding	1.0405	3.97237	160.207	7.82569e-06	0.000135286	upregulated	11.1784	9.10236	10.6921	20.6743	21.1238	20.2861	0.599486	2.96347	6.63099	0.0360368	0.0802243	unchanged	8.14125	4.52861	5.64195	7.35593	11.1947	9.23057	2.42557	3.20545	21.9474	0.00129359	0.0295327	upregulated	5.63299	7.18294	29.5405	17.6625	2.96181	2.78624	3.10457	2.57784
FBgn0032981	CG3635	2L	22175415	22183991	+	protein_coding	1.04036	1.94728	123.98	1.7476e-05	0.000226491	upregulated	2.63556	2.41067	2.39166	4.86683	5.13718	4.93245	0.972247	1.85205	47.714	0.000207271	0.00238934	unchanged	2.78998	2.03533	2.24797	4.71645	4.8765	4.30464	0.484156	0.163732	2.07036	0.185567	0.394053	unchanged	0.780811	1.54264	1.32074	1.01508	0.592362	1.36469	0.808039	0.613771
FBgn0034290	CG5773	2R	18042296	18043744	-	protein_coding	1.03998	7.43282	235.851	2.29859e-06	5.87431e-05	upregulated	113.692	122.986	106.265	228.507	225.001	234.718	1.72749	7.45622	557.966	4.67281e-08	6.80576e-05	upregulated	74.8721	83.3977	85.9516	281.949	263.882	261.873	0.13846	7.40217	1.0496	0.33355	0.552124	unchanged	154.099	186.033	191.771	170.433	144.418	149.433	145.957	207.823
FBgn0032140	CG13117	2L	9736645	9737949	+	protein_coding	1.03986	3.19602	42.3014	0.000446964	0.00217648	upregulated	5.04391	7.56451	5.29917	11.8361	11.9229	12.3126	0.461082	2.31268	28.3566	0.00101616	0.0063598	unchanged	3.97915	4.12155	4.18739	5.79821	5.59737	5.50284	-0.0411431	2.78249	0.0533323	0.822763	0.904502	unchanged	5.85608	7.18294	8.45271	4.92316	7.10835	6.82344	7.74016	5.95358
FBgn0030492	CG15754	X	13528006	13529280	+	protein_coding	1.03946	-0.653776	2.69989	0.147477	0.215275	unchanged	0.318084	0.0415633	0.750325	0.622954	0.881755	0.667549	-3.62539	1.93025	86.845	2.94787e-05	0.00086203	downregulated	5.35127	10.3802	5.42156	0.346162	0.763278	0.576911	5.59064	1.733	12.4968	0.00683656	0.0671716	unchanged	0.836583	0.867737	21.3079	0.761313	0.0592362	0.341172	0.0425283	0.0613771
FBgn0266349	asRNA:CR44998	X	15334478	15335971	-	ncRNA	1.03938	-1.14988	7.2277	0.0333094	0.0626519	unchanged	0.136322	0.207816	0.375162	0.428281	0.421709	0.593377	NA	NA	NA	NA	NA	unchanged	NA	NA	NA	NA	NA	NA	NA	NA	NA	NA	NA	unchanged	NA	NA	NA	NA	NA	NA	NA	NA
FBgn0036789	AstC-R2	3L	18485137	18502557	-	protein_coding	1.03885	2.12118	42.0872	0.000453536	0.00219551	upregulated	3.49893	2.4938	2.43856	5.02256	5.78891	6.08211	1.26603	1.52291	76.5719	4.47854e-05	0.00104315	upregulated	1.4636	1.67915	1.71903	3.37508	4.24044	4.08275	-0.227721	2.22107	1.54379	0.246863	0.46165	unchanged	4.57332	3.56736	4.71063	3.80657	3.85036	6.48227	4.84823	4.60329
FBgn0035413	CG14958	3L	3189978	3190623	+	protein_coding	1.03842	4.24387	203.987	3.64611e-06	7.96786e-05	upregulated	11.451	12.469	13.5058	24.7235	24.9575	25.3298	0.500048	3.93115	11.1942	0.0119195	0.0348077	unchanged	10.8398	15.3159	11.5484	16.1398	16.9617	20.1031	0.357687	3.91736	9.71216	0.0130885	0.0939936	unchanged	15.5047	18.801	17.6098	14.9217	15.046	13.8743	12.2056	11.7844
FBgn0003386	Shaw	2L	3718185	3729145	+	protein_coding	1.03812	3.61439	126.682	1.63394e-05	0.000216077	upregulated	8.99724	7.39826	7.73772	17.1702	15.6799	15.4649	0.421075	3.16807	25.5117	0.00138163	0.00772901	unchanged	7.59241	7.58161	7.62545	10.2983	9.32896	10.8725	-0.318706	3.78302	12.8133	0.00638837	0.0646596	unchanged	12.6603	10.9431	11.9747	12.6886	13.802	15.1253	16.7562	15.3443
FBgn0040257	Ugt86Dc	3R	11154626	11156513	+	protein_coding	1.03705	1.38529	44.6374	0.000382761	0.00195343	upregulated	1.31778	1.87035	1.78202	3.42625	3.33533	3.22649	0.713295	0.37147	9.0615	0.0191352	0.0500857	unchanged	0.86901	1.01767	0.837477	1.34138	1.9082	1.1982	0.112705	1.60167	0.272259	0.61499	0.776848	unchanged	3.62519	3.22991	1.76098	3.5528	2.7841	2.67251	2.76434	3.13023
FBgn0031865	Nha1	2L	6860905	6870389	-	protein_coding	1.0352	5.58723	271.461	1.46785e-06	4.52961e-05	upregulated	30.3089	31.0478	34.1398	61.7503	62.3362	66.8662	-0.00780085	5.02841	0.0046241	0.947645	0.966077	unchanged	37.1845	33.1759	27.5927	31.4574	35.1956	30.6206	0.675377	4.97385	30.1167	0.000452717	0.0173917	unchanged	30.8978	35.7218	43.8925	41.9738	24.583	25.5879	24.6664	22.1571
FBgn0039777	Jon99Fii	3R	30487016	30487928	-	protein_coding	1.03471	9.70172	94.7558	4.01882e-05	0.000400312	upregulated	519.295	640.781	497.043	1057.42	1122.51	1135.13	1.31251	8.65109	10.5631	0.0136216	0.0384439	upregulated	396.452	118.507	177.81	606.605	489.261	621.377	1.92782	7.56712	31.475	0.00038886	0.0165369	upregulated	178.638	193.554	400.359	412.327	106.862	87.9086	66.7695	55.7304
FBgn0035476	CG12766	3L	3938624	3940125	-	protein_coding	1.03264	4.3459	82.4491	6.15461e-05	0.000529973	upregulated	13.9957	15.0459	11.208	26.3977	25.7626	28.2967	0.936463	3.65746	81.6776	3.61588e-05	0.000938602	unchanged	8.91879	8.85369	7.97807	18.3898	16.0288	14.7778	-0.0317845	4.11188	0.0861876	0.776042	0.877037	unchanged	15.5604	19.6205	16.5532	15.7338	20.3773	16.6037	17.0539	15.8967
FBgn0038100	Paip2	3R	12980792	12985488	+	protein_coding	1.03258	5.89268	188.337	4.69564e-06	9.56724e-05	upregulated	38.4428	36.16	43.6595	79.6213	79.933	76.3231	0.58335	5.69293	86.9935	2.93111e-05	0.00086203	unchanged	40.4776	39.3837	44.1218	64.0832	59.8749	61.5963	-0.112777	5.49743	0.274311	0.613681	0.776037	unchanged	34.4672	38.5179	63.0872	34.9697	57.3407	40.2583	45.5904	45.3577
FBgn0266687	lncRNA:CR45177	3L	27091705	27092199	-	ncRNA	1.0325	-0.892073	8.3357	0.0253021	0.0500433	unchanged	0.408965	0.332506	0.140686	0.661888	0.498383	0.630463	0.591244	-0.604297	1.81073	0.219474	0.320858	unchanged	0.503111	0.15265	0.661166	0.735593	0.763278	0.532533	NA	NA	NA	NA	NA	unchanged	NA	NA	NA	NA	NA	NA	NA	NA
FBgn0011576	Cyp4d2	X	2176006	2178728	+	protein_coding	1.03184	4.03316	84.2649	5.75864e-05	0.000507043	upregulated	12.2235	8.89454	11.3487	21.7644	21.8905	20.9907	0.111957	3.52169	0.841951	0.388702	0.50058	unchanged	12.6235	9.76959	10.4464	10.5579	13.1029	11.8045	0.363186	3.76247	9.39519	0.0141901	0.0976897	unchanged	13.218	13.5463	17.4777	15.7338	12.2619	12.5665	11.7378	10.8024
FBgn0085227	CG34198	2R	19682446	19682977	-	protein_coding	1.03137	3.31439	40.8985	0.000492398	0.00233404	upregulated	6.0436	5.44479	8.15978	12.5369	11.8462	14.7232	-0.0169568	2.72497	0.0208137	0.889265	0.923731	unchanged	6.40323	6.76748	6.52351	7.35593	5.55497	6.52353	0.36688	3.84382	6.57146	0.0316011	0.148426	unchanged	15.0585	19.1384	16.113	13.3991	15.2237	12.5665	11.7378	10.5569
FBgn0036598	CG4982	3L	16301453	16302027	+	protein_coding	1.02965	1.73224	16.503	0.00556194	0.014893	upregulated	2.36291	1.37159	2.71993	4.24387	3.52702	5.00662	-2.12059	2.29829	75.2973	4.73398e-05	0.00107723	downregulated	6.86061	10.889	6.17088	1.68754	1.78098	1.997	0.463572	2.75565	3.37792	0.100778	0.279132	unchanged	7.75233	7.5686	9.33321	5.83674	6.81217	5.85679	6.67695	3.06886
FBgn0004622	TkR99D	3R	29950796	29969447	-	protein_coding	1.02526	1.20654	54.1777	0.000217274	0.00130072	upregulated	1.4541	1.5794	1.35996	2.56968	3.18199	3.00397	0.416296	0.879273	5.5415	0.0499947	0.102811	unchanged	1.73802	1.32297	1.41049	1.77408	2.28984	1.90824	0.364815	1.3826	3.89355	0.0814136	0.246146	unchanged	3.4021	2.5068	3.08172	2.18243	2.19174	1.76272	2.38159	2.45509
FBgn0020638	Lcp65Ag1	3L	6134697	6135274	-	protein_coding	1.02505	8.91418	49.9577	0.000275777	0.00154689	upregulated	269.872	302.248	392.889	631.597	586.405	698.479	-1.57588	9.4657	59.8204	0.000100493	0.00156092	downregulated	848.52	1444.63	882.525	354.08	347.207	363.232	0.197584	9.5361	0.522531	0.488953	0.684461	unchanged	883.153	984.303	472.031	820.747	892.216	780.09	709.458	400.056
FBgn0050479	CG30479	2R	14674465	14678136	-	protein_coding	1.02452	0.690075	20.4513	0.00325224	0.00982093	upregulated	0.681609	1.2469	1.07859	1.86886	1.91686	2.22516	1.97821	0.152784	28.8766	0.00096331	0.00612317	upregulated	0.228687	0.356183	0.617088	1.601	1.18732	2.04138	0.34968	1.03958	1.62145	0.236227	0.452068	unchanged	1.61739	2.07293	2.1572	2.79148	2.31021	1.13724	2.12642	1.28892
FBgn0051823	CG31823	2L	15898879	15900524	-	protein_coding	1.02311	-0.0204507	9.30646	0.020253	0.0419153	upregulated	0.817931	0.623449	0.328267	0.895496	1.45681	1.18675	NA	NA	NA	NA	NA	unchanged	NA	NA	NA	NA	NA	NA	NA	NA	NA	NA	NA	unchanged	NA	NA	NA	NA	NA	NA	NA	NA
FBgn0085480	CG34451	3L	15688517	15692047	-	protein_coding	1.02247	1.1222	60.4935	0.000156656	0.00103482	upregulated	1.54498	1.20533	1.40686	2.84223	2.72194	2.6702	0.533115	0.24073	4.8123	0.0634758	0.123403	unchanged	0.731798	0.865016	1.05787	1.38465	1.48415	0.97631	0.799515	0.282415	4.3327	0.0685285	0.224817	unchanged	0.557722	1.59085	2.02513	1.31961	0.592362	0.909792	1.02068	0.675148
FBgn0052672	Atg8a	X	10764878	10768338	-	protein_coding	1.02241	7.35965	405.598	4.05124e-07	2.02136e-05	upregulated	109.103	107.94	111.751	223.329	219.442	208.609	0.512622	7.26771	19.5391	0.00291581	0.0127672	unchanged	115.395	149.393	116.013	187.273	165.886	189.449	0.307817	6.993	1.27411	0.289496	0.50818	unchanged	94.8685	146.551	220.475	93.8953	133.755	108.777	104.535	110.663
FBgn0034687	CG11475	2R	22069725	22071286	-	protein_coding	1.02171	-0.837597	6.96844	0.0356529	0.0662567	unchanged	0.136322	0.374069	0.422058	0.739757	0.498383	0.630463	0.424943	-1.12992	0.904526	0.372565	0.484785	unchanged	0.137212	0.3053	0.484855	0.432702	0.381639	0.443777	-0.506422	0.318401	9.62863	0.0180903	0.109903	unchanged	1.05967	0.915945	0.924516	0.862822	1.24396	1.42155	1.40344	1.3503
FBgn0039756	CG9743	3R	30196360	30202998	-	protein_coding	1.02134	6.45724	158.736	8.05623e-06	0.000137148	upregulated	54.9831	65.0881	55.6647	112.794	119.229	116.228	1.23746	6.32003	347.223	2.49129e-07	0.000132536	upregulated	51.1344	46.1511	45.2678	114.277	114.153	107.261	0.0880352	6.48551	0.561255	0.473746	0.672947	unchanged	80.2562	92.2212	109.181	83.643	98.9245	80.8578	82.2073	87.2169
FBgn0032382	Mal-B2	2L	11849958	11852881	+	protein_coding	1.02093	3.66057	289.672	1.19274e-06	3.99121e-05	upregulated	8.36107	8.39578	8.34736	16.8976	15.8716	16.9483	0.569895	4.00204	51.1281	0.000166435	0.0020957	unchanged	12.1204	14.0438	12.2977	18.6927	18.9547	19.3487	0.73275	5.25003	1.78376	0.215954	0.428836	unchanged	20.8588	35.7218	109.929	18.9313	38.622	23.6546	26.9204	25.5943
FBgn0036235	CG6938	3L	11984906	11990505	+	protein_coding	1.02023	1.14757	5.89643	0.0480385	0.0846604	unchanged	0.863372	2.45223	0.844115	2.45288	3.45035	2.48477	0.580528	-0.739227	2.17062	0.183222	0.279455	unchanged	0.228687	0.407066	0.573011	0.432702	0.636065	0.754421	-1.38502	1.34875	13.8709	0.00513224	0.057774	unchanged	0.669266	1.15698	2.37733	1.11659	4.85737	3.41172	2.67929	3.43712
FBgn0259176	bun	2L	12455540	12546611	-	protein_coding	1.01852	7.95582	133.43	1.38936e-05	0.00019299	upregulated	173.038	146.178	179.14	341.495	335.757	306.702	0.36135	7.66832	26.4163	0.00124941	0.0072406	unchanged	176.409	167.66	190.063	220.548	243.571	221.179	-0.0862201	7.78403	0.200538	0.665354	0.810924	unchanged	186.279	203.05	294.392	161.551	274.797	200.95	225.4	212.058
FBgn0026570	CG5704	3L	2169553	2170971	-	protein_coding	1.01839	4.29335	162.177	7.53003e-06	0.000132456	upregulated	14.541	12.3443	12.2397	26.7481	24.7658	25.7748	0.759103	4.19926	25.6199	0.0013649	0.00767567	unchanged	12.2119	14.9597	13.5319	18.9523	27.8173	22.0114	-0.23724	4.4491	8.03637	0.0204545	0.116064	unchanged	19.7434	20.44	18.7104	20.3524	27.1302	22.2899	23.9009	21.3592
FBgn0267525	asRNA:CR45865	3L	16612500	16612827	-	ncRNA	1.01695	-0.785463	6.35036	0.0421909	0.0758785	unchanged	0.272644	0.415633	0.281372	0.973365	0.460046	0.519205	NA	NA	NA	NA	NA	unchanged	NA	NA	NA	NA	NA	NA	NA	NA	NA	NA	NA	unchanged	NA	NA	NA	NA	NA	NA	NA	NA
FBgn0034462	CG15905	2R	19646483	19647645	-	protein_coding	1.01693	2.76587	7.70709	0.0294856	0.0568068	unchanged	3.27172	7.43982	2.57924	8.60455	8.54919	9.38277	1.30343	0.775821	6.24368	0.0403375	0.0874651	unchanged	0.457374	0.407066	1.85127	2.55294	1.61137	2.70704	-0.637823	4.2294	9.52272	0.0137336	0.0962427	unchanged	20.8588	13.8356	9.28918	14.2619	24.9977	19.3331	23.8159	23.3233
FBgn0053179	beat-IIIb	2L	16973091	16993984	+	protein_coding	1.01625	1.21549	38.9971	0.000564115	0.00257154	upregulated	1.72674	1.45471	1.26617	3.07583	2.53025	3.1894	0.12613	1.14434	0.611711	0.459224	0.569083	unchanged	2.05818	2.08621	1.93942	2.59621	2.16262	1.86386	-0.159563	1.35482	0.623396	0.451006	0.655052	unchanged	2.90015	2.45859	2.06915	1.82715	3.08028	2.72938	1.91378	2.76197
FBgn0033649	pyr	2R	11712263	11726345	+	protein_coding	1.01614	3.34556	175.35	5.88585e-06	0.000113152	upregulated	6.40713	7.19045	6.56534	13.5103	13.418	12.9059	0.25567	2.67106	6.62451	0.0361037	0.0803143	unchanged	5.48849	6.36041	5.33341	7.00977	6.53027	6.92293	0.114878	3.26498	0.456814	0.516876	0.706067	unchanged	8.47737	8.82199	13.3835	8.37445	9.53704	9.09792	9.61141	8.47004
FBgn0264982	lncRNA:CR44133	3R	15986181	15993665	+	ncRNA	1.01488	0.68585	23.9974	0.00214506	0.00708056	upregulated	0.72705	1.12221	1.17238	1.82993	2.22356	1.92847	1.18089	0.230726	32.7048	0.000665193	0.00488852	upregulated	0.731798	0.661483	0.573011	1.34138	1.39934	1.73073	-0.557843	1.54418	9.98829	0.0122143	0.0909899	unchanged	1.84048	2.41038	2.64147	2.13168	3.02105	3.86662	2.8494	3.80538
FBgn0038095	Cyp304a1	3R	12963791	12965923	+	protein_coding	1.01456	3.84301	8.39245	0.0249639	0.0495209	upregulated	10.6331	4.44727	13.6934	19.8566	17.5968	18.9139	-1.75073	3.92214	32.9324	0.000651467	0.00482702	downregulated	21.9539	18.318	29.6202	5.79821	10.3043	4.61528	-0.141004	3.30987	0.098142	0.761534	0.869389	unchanged	6.0234	7.08652	18.4463	5.07542	8.29307	10.1214	6.88959	16.2036
FBgn0259111	Ndae1	2L	7223328	7249343	-	protein_coding	1.01321	6.36375	254.32	1.8076e-06	5.08669e-05	upregulated	52.6657	57.9808	54.7268	103.955	114.321	107.475	0.48923	5.76703	29.1602	0.000935977	0.00604296	unchanged	42.4443	51.1377	42.1383	62.1793	67.3381	60.7087	0.306212	6.38915	4.73768	0.0588597	0.206609	unchanged	72.95	96.0296	112.703	84.7596	84.7671	66.9266	75.4028	74.205
FBgn0032869	CG17470	2L	20642306	20643244	-	protein_coding	1.01303	0.727933	17.9371	0.00452938	0.0127399	upregulated	1.4541	0.748139	0.937906	1.86886	2.03187	2.26225	-2.79054	-0.168392	139.957	5.86464e-06	0.000411941	downregulated	1.50933	1.47562	1.32233	0.216351	0.212022	0.177511	NA	NA	NA	NA	NA	unchanged	NA	NA	NA	NA	NA	NA	NA	NA
FBgn0032428	CG6405	2L	12424904	12426440	+	protein_coding	1.01174	-0.785442	19.3158	0.0038496	0.0112412	upregulated	0.318084	0.290943	0.375162	0.622954	0.728406	0.593377	NA	NA	NA	NA	NA	unchanged	NA	NA	NA	NA	NA	NA	NA	NA	NA	NA	NA	unchanged	NA	NA	NA	NA	NA	NA	NA	NA
FBgn0052373	CG32373	3L	7650548	7759123	+	protein_coding	1.01071	5.02794	158.259	8.13298e-06	0.00013758	upregulated	20.5392	24.2314	20.6339	42.0883	43.666	42.9456	0.452731	4.32743	18.4841	0.00338751	0.0141275	unchanged	16.1453	15.5194	18.9094	25.2698	22.9832	20.9019	-0.106634	4.9227	2.55798	0.145768	0.343039	unchanged	29.5035	27.5266	28.66	29.8435	30.6844	30.1369	34.9158	30.3817
FBgn0010501	Dcp-1	2R	23551313	23553547	+	protein_coding	1.01047	3.42338	140.617	1.17891e-05	0.000172929	upregulated	6.72521	7.77233	6.84671	14.2501	14.2998	13.4622	0.610061	2.79707	31.5936	0.000737789	0.00520217	unchanged	5.57996	4.83391	5.81826	7.3992	8.65049	8.74241	0.292835	3.02715	1.64273	0.233424	0.449116	unchanged	8.81201	7.76143	12.635	5.78598	7.34529	8.30185	7.10223	6.32184
FBgn0037993	dpr15	3R	12138833	12158595	-	protein_coding	1.00822	0.754858	20.4134	0.00326771	0.00985375	upregulated	1.18146	1.28846	0.703429	2.1414	1.91686	2.22516	0.380511	0.633445	1.82599	0.217742	0.319191	unchanged	1.28065	1.47562	1.05787	1.03848	1.86579	2.04138	0.0623463	0.98805	0.203817	0.66371	0.809919	unchanged	1.78471	1.8801	2.11318	1.82715	1.89556	1.81958	1.78619	1.90269
FBgn0039850	CG11333	3R	31463301	31464134	+	protein_coding	1.00805	0.489952	23.4908	0.00226926	0.00740998	upregulated	0.77249	0.914392	0.937906	1.47951	1.53349	2.15099	1.09292	0.657223	15.9476	0.00499747	0.0185397	upregulated	0.594586	1.32297	0.925633	2.20678	2.07781	1.73073	0.499176	0.963931	7.55245	0.0234946	0.125062	unchanged	2.34243	2.60321	1.62891	2.03017	1.3032	1.59214	1.53102	1.71856
FBgn0030331	CG15221	X	11724246	11736617	+	protein_coding	1.00702	4.46383	121.984	1.83824e-05	0.000232946	upregulated	15.5861	12.843	15.8975	28.1497	27.6028	31.0781	1.18058	4.23478	43.9411	0.000268618	0.00276412	upregulated	12.8522	13.4841	8.06623	25.789	25.5698	26.4048	0.107265	4.85329	0.380439	0.553343	0.732529	unchanged	24.2051	32.3473	35.88	25.8339	36.3711	24.5644	26.4526	24.244
FBgn0264572	asRNA:CR43944	3L	20389853	20391387	-	ncRNA	1.00689	0.39922	14.1569	0.00802788	0.0200006	upregulated	0.636169	0.665012	1.17238	1.32378	1.68684	1.81722	0.351513	0.186059	1.63474	0.240931	0.346032	unchanged	0.86901	0.814133	1.05787	1.601	0.9753	0.931932	0.353104	0.146237	2.62185	0.14142	0.336464	unchanged	0.836583	1.34981	1.18866	1.06584	0.829307	0.909792	0.76551	1.04341
FBgn0034135	Syn2	2R	16552258	16558486	+	protein_coding	1.0048	2.25754	127.132	1.61595e-05	0.000214655	upregulated	3.08996	3.32506	3.0013	5.99593	6.09561	6.3788	0.422447	1.8489	5.48263	0.0509354	0.104162	unchanged	3.29309	2.4424	3.21768	3.72124	4.8765	3.41709	0.0254562	2.20941	0.0559223	0.818597	0.901949	unchanged	4.57332	4.4351	4.57855	4.51713	4.97584	4.71955	3.99766	4.35778
FBgn0039237	CG13640	3R	24861659	24862165	-	protein_coding	1.00324	4.90622	7.58663	0.0303895	0.0581818	unchanged	12.9506	33.3337	13.7403	38.078	38.3372	41.6847	1.87646	3.11216	14.0042	0.00695047	0.0235669	upregulated	1.41786	2.4424	6.96428	17.8706	11.5764	10.6507	-0.294272	5.78129	2.24978	0.169416	0.375053	unchanged	59.8436	55.2941	30.0247	51.414	55.5044	57.4306	75.3602	55.0553
FBgn0053110	CG33110	3R	22570188	22580392	+	protein_coding	1.00307	4.83826	1.47105	0.267263	0.347523	unchanged	4.8167	5.73573	47.3173	37.8444	38.6439	36.0106	-1.80365	7.81832	173.331	2.81052e-06	0.000314778	downregulated	330.956	401.062	320.71	92.1655	118.944	90.1312	0.0200657	4.04968	0.008987	0.926646	0.962705	unchanged	23.759	14.9444	10.8741	16.4951	18.3632	15.4096	18.2872	13.6871
FBgn0031562	CG3604	2L	3697242	3697872	-	protein_coding	1.00204	7.08569	361.285	5.87569e-07	2.50622e-05	upregulated	94.5619	93.3511	86.5218	178.593	175.354	182.315	0.378476	6.77854	4.47435	0.0713468	0.135052	unchanged	80.4978	126.649	79.0314	120.205	128.273	123.104	0.3824	7.01554	3.09769	0.113815	0.298442	unchanged	115.17	131.992	219.198	111.456	119.302	106.616	105.47	120.299
FBgn0260866	dnr1	2R	22563152	22592964	-	protein_coding	1.00161	3.88974	335.232	7.47071e-07	2.90896e-05	upregulated	9.67885	10.0167	10.0356	19.2726	19.2069	19.6185	0.0947641	3.49494	0.851227	0.38624	0.498193	unchanged	10.1994	11.1943	11.0635	12.8512	10.177	11.5826	0.196271	3.12242	0.826503	0.388052	0.602073	unchanged	7.52925	7.71322	13.3394	7.66389	8.8262	8.81361	7.91027	6.69011
FBgn0004842	RYa-R	3R	26996980	27057935	+	protein_coding	0.999748	-0.909223	7.23472	0.0332488	0.0625651	unchanged	0.136322	0.332506	0.422058	0.661888	0.498383	0.593377	NA	NA	NA	NA	NA	unchanged	NA	NA	NA	NA	NA	NA	NA	NA	NA	NA	NA	unchanged	NA	NA	NA	NA	NA	NA	NA	NA
FBgn0038919	Qsox2	3R	21913747	21915546	+	protein_coding	0.998313	4.98714	16.5105	0.00555571	0.0148801	unchanged	16.7676	30.5906	16.4134	40.4141	42.5543	41.796	0.909582	3.82911	21.8265	0.00214962	0.0104295	unchanged	7.40946	9.10811	12.8266	20.7697	16.9193	17.4404	-0.185769	5.61364	3.9261	0.0803579	0.244636	unchanged	44.1158	48.6897	36.8926	52.0231	52.7795	51.0052	52.6926	52.7843
FBgn0063497	GstE3	2R	18400713	18401467	+	protein_coding	0.998155	7.37827	174.617	5.96429e-06	0.00011425	unchanged	112.238	121.78	102.654	214.646	213.691	228.079	1.15793	6.95853	121.563	9.4873e-06	0.000531507	upregulated	79.9032	66.6062	84.2326	158.023	189.081	167.215	0.381106	7.59326	5.70377	0.0418944	0.172829	unchanged	200.055	250.68	205.066	211.239	210.763	161.431	182.829	119.685
FBgn0262028	lncRNA:CR42839	3R	16004321	16008073	-	ncRNA	0.995732	2.06672	37.774	0.000617589	0.00274632	unchanged	3.27172	2.11973	2.90751	5.72339	5.3672	5.00662	0.910434	1.36378	44.4134	0.000259766	0.00270706	unchanged	1.96671	1.62827	1.54272	3.24526	3.30754	3.10644	-0.359098	1.2439	3.7616	0.0858797	0.253856	unchanged	2.17512	1.59085	2.3333	1.7764	2.19174	2.44507	2.50917	3.13023
FBgn0034512	CG18067	2R	20534245	20535835	+	protein_coding	0.995354	1.81489	8.18166	0.0262509	0.0516148	unchanged	1.59042	3.74069	1.50065	5.02256	4.17875	4.2649	0.939378	4.002	1.039	0.341254	0.453415	unchanged	1.50933	27.0699	4.45185	24.7073	7.8024	30.1325	1.77828	5.36206	2.53928	0.147074	0.344407	unchanged	9.31396	11.3288	218.406	6.49654	28.6703	16.9449	12.0355	16.9401
FBgn0039748	CG15529	3R	30152059	30153699	+	protein_coding	0.994986	2.37185	11.1493	0.0137975	0.0307288	unchanged	2.27203	5.23697	2.67303	6.54101	6.44065	7.00926	1.04136	0.680668	7.89839	0.0255307	0.0619915	unchanged	0.503111	0.966782	1.45457	2.12024	2.50186	1.42009	0.432295	2.72264	8.20967	0.0194862	0.113998	unchanged	7.36193	8.1953	7.92442	6.09051	6.63446	5.06072	6.03903	4.48053
FBgn0036713	Mip	3L	17344947	17349666	-	protein_coding	0.994547	3.43613	94.5304	4.04837e-05	0.000402133	unchanged	7.58858	7.6892	6.42465	14.9509	14.3381	12.943	0.983396	2.58932	80.5022	3.79419e-05	0.000961962	unchanged	3.7962	4.32508	3.79069	7.18285	7.67519	8.65366	-0.195131	2.70545	0.799202	0.39566	0.608934	unchanged	6.30226	5.78491	5.45904	6.24277	9.89245	6.76658	6.63442	4.2964
FBgn0051106	CG31106	3R	25216297	25218708	+	protein_coding	0.993687	5.55647	201.984	3.76204e-06	8.15176e-05	unchanged	29.491	31.0062	34.7963	60.8937	61.1861	63.0463	0.866982	4.92647	29.4192	0.000911865	0.00594865	unchanged	21.5423	26.0522	16.8377	43.3135	38.8424	35.0584	1.32683	5.6164	24.3342	0.000925974	0.0254178	upregulated	59.1185	101.959	37.0687	80.75	24.4646	28.3173	26.6227	32.8368
FBgn0023091	dimm	2L	21331756	21342155	+	protein_coding	0.993381	-1.10608	7.4924	0.0311223	0.0592697	unchanged	0.136322	0.24938	0.375162	0.467215	0.575058	0.445033	NA	NA	NA	NA	NA	unchanged	NA	NA	NA	NA	NA	NA	NA	NA	NA	NA	NA	unchanged	NA	NA	NA	NA	NA	NA	NA	NA
FBgn0038391	GATAe	3R	16009105	16019133	+	protein_coding	0.992057	4.72677	242.827	2.09477e-06	5.47546e-05	unchanged	18.3126	18.7035	16.5071	34.5739	33.9667	35.3801	0.659674	3.80138	49.7221	0.000181879	0.00221245	unchanged	11.2971	10.3802	10.4905	17.3081	18.4035	15.0441	0.48217	4.01864	8.17572	0.0196713	0.114539	unchanged	16.397	15.4264	24.7858	17.561	15.6976	12.5096	13.1413	12.7051
FBgn0030746	CG9981	X	16399782	16405122	-	protein_coding	0.990612	3.86902	144.697	1.07779e-05	0.000164167	unchanged	10.5877	8.72829	10.1763	19.662	18.9769	18.4689	0.803792	2.67457	16.0058	0.00495065	0.0184392	unchanged	6.17455	3.81625	3.70253	7.09631	8.60808	8.20988	1.23951	3.15161	15.3078	0.00387762	0.0505313	unchanged	6.07917	9.59332	17.5218	15.3278	4.50195	5.57248	6.12408	4.72604
FBgn0036228	obst-G	3L	11952301	11953317	-	protein_coding	0.989548	4.38436	216.053	3.03797e-06	7.07531e-05	unchanged	14.7682	14.5056	12.9431	26.9427	27.9095	26.9616	0.370796	4.15444	15.9407	0.00500308	0.0185416	unchanged	14.8646	15.1123	16.3528	21.9813	17.9794	19.8812	-0.417633	4.41238	2.97803	0.120045	0.306631	unchanged	19.1299	16.8727	23.0689	12.7901	35.8379	18.8213	22.54	20.4386
FBgn0030904	upd2	X	18240654	18243284	-	protein_coding	0.989371	-1.10475	3.22871	0.118515	0.179576	unchanged	0.363525	0.0415633	0.375162	0.428281	0.613395	0.445033	NA	NA	NA	NA	NA	unchanged	NA	NA	NA	NA	NA	NA	NA	NA	NA	NA	NA	unchanged	NA	NA	NA	NA	NA	NA	NA	NA
FBgn0050151	CG30151	2R	20528503	20529464	-	protein_coding	0.988916	4.97663	65.83	0.00012165	0.000855031	unchanged	19.7212	25.1873	18.805	42.3219	42.2092	39.0145	0.289428	4.6347	10.9637	0.0125076	0.0360164	unchanged	19.8958	23.6607	23.2731	28.1256	25.5698	27.8692	0.216817	4.64118	1.49038	0.254568	0.470693	unchanged	24.1494	24.7787	36.6725	19.9972	24.1092	23.4271	21.6895	23.2619
FBgn0033782	sug	2R	12924567	12930644	+	protein_coding	0.988507	4.12155	43.5101	0.000412124	0.0020612	unchanged	10.9057	14.3393	9.84801	20.5575	23.3857	24.1801	0.763215	3.57451	6.39127	0.038624	0.0845284	unchanged	7.22651	13.3314	5.81826	11.5964	16.6225	16.2866	0.433869	4.45748	7.15678	0.026409	0.133745	unchanged	21.0261	24.8269	31.9618	21.5705	18.7187	17.6272	16.2458	22.2799
FBgn0263776	CG43693	3L	11036358	11051371	-	protein_coding	0.987164	3.82513	159.817	7.88598e-06	0.000135979	unchanged	9.08812	9.80893	9.70733	19.7398	17.1751	18.4318	0.0349576	3.27623	0.0300769	0.867117	0.907369	unchanged	7.82109	12.8735	7.84584	8.78385	10.3043	10.0294	0.228224	4.01328	1.40381	0.267793	0.485931	unchanged	14.7796	15.1372	24.3896	14.0589	12.795	14.7841	16.0757	15.7739
FBgn0032857	CG10947	2L	20385293	20414800	-	protein_coding	0.984603	2.54925	81.481	6.38031e-05	0.000543659	unchanged	4.31686	3.32506	4.07989	7.67012	7.24573	7.67681	0.0333634	1.9235	0.0200467	0.891309	0.925402	unchanged	3.84194	4.78303	2.42428	3.50489	3.56197	4.17151	0.0714295	2.53269	0.279013	0.610705	0.773789	unchanged	5.13104	5.6885	6.07539	6.19202	6.51599	5.79992	4.55053	5.46256
FBgn0032839	AANATL3	2L	20024975	20025811	-	protein_coding	0.983488	3.94367	99.4731	3.46022e-05	0.000362544	unchanged	11.5419	8.81141	10.8328	20.2071	20.2037	19.6556	-0.337625	2.09911	0.60638	0.46111	0.570888	unchanged	7.72962	1.93356	4.31962	3.37508	3.13792	4.61528	1.86626	0.991728	45.5277	0.000103925	0.00862643	upregulated	2.67707	2.89246	2.64147	3.45129	0.414654	1.1941	0.808039	0.797903
FBgn0000527	e	3R	21229839	21237177	-	protein_coding	0.983215	0.53995	52.3317	0.000240644	0.00140121	unchanged	0.908812	0.955955	0.891011	1.86886	1.72517	1.74304	-2.77498	2.29653	24.7426	0.00150846	0.00823075	downregulated	4.25358	15.7738	5.81826	1.21157	0.932896	1.5976	1.14612	0.427802	1.64624	0.232965	0.448485	unchanged	0.446178	0.433869	5.0188	0.558297	0.296181	0.625482	1.31838	0.736526
FBgn0051233	CG31233	3R	21749853	21753237	+	protein_coding	0.983182	8.41311	157.958	8.18183e-06	0.000138188	unchanged	235.973	251.084	207.84	440.195	450.385	450.002	0.660239	7.55111	24.9795	0.00146786	0.00807549	unchanged	168.588	148.528	118.834	223.923	252.306	211.859	0.940043	7.94987	25.5738	0.000786063	0.023143	unchanged	257.11	251.596	323.36	455.367	158.457	175.817	167.094	179.958
FBgn0034166	CG6472	2R	16880713	16884695	+	protein_coding	0.982833	2.44175	1.15009	0.321589	0.403939	unchanged	0.908812	0.415633	9.70733	7.94266	6.36397	6.60132	-1.26303	4.55559	3.58086	0.0993972	0.17449	unchanged	41.9412	29.5123	27.9894	2.12024	26.0787	13.1802	1.31089	0.753155	4.99493	0.0536047	0.196506	unchanged	5.46567	0.915945	1.67293	1.01508	1.00702	0.625482	1.19079	0.797903
FBgn0034407	DptB	2R	18867391	18867895	+	protein_coding	0.982482	2.92654	1.22022	0.308384	0.390374	unchanged	1.31778	12.9677	0.656534	10.0062	10.006	9.49403	6.28176	4.82462	20.9525	0.00240777	0.0112117	upregulated	0.0914748	1.88268	0.264466	129.811	6.86951	29.4668	0.630328	1.48759	1.43938	0.262245	0.479059	unchanged	2.3982	3.95302	4.93075	1.62414	2.66563	3.01369	0.51034	2.39371
FBgn0085440	Lgr4	X	13161714	13189164	-	protein_coding	0.98131	0.353703	29.7748	0.00119973	0.00452507	unchanged	0.817931	0.789702	0.79722	1.67419	1.26513	1.70596	0.999776	-0.117203	5.41264	0.0520841	0.106103	unchanged	0.594586	0.814133	0.264466	1.08175	0.720874	1.50884	0.255256	0.0471643	1.39328	0.285587	0.5042	unchanged	1.28276	1.01236	0.924516	0.812068	0.770071	0.796068	0.808039	1.04341
FBgn0035504	Teh4	3L	4174859	4178270	-	protein_coding	0.98021	1.92403	71.2332	9.59319e-05	0.000721503	unchanged	2.31747	2.57692	2.62614	4.47748	4.6388	5.37748	0.187711	1.68151	1.06691	0.335267	0.447247	unchanged	2.42408	3.053	3.26175	3.28853	2.71388	3.94962	0.0571466	2.02647	0.282794	0.608335	0.772301	unchanged	3.79251	4.38689	3.78611	4.11109	4.20577	3.92348	3.61491	3.92814
FBgn0267073	lncRNA:CR45517	X	5428483	5429256	+	ncRNA	0.979638	1.76003	48.4303	0.000301984	0.00165913	unchanged	2.36291	1.91191	2.43856	4.82789	4.0254	4.04238	0.606082	1.66316	26.8478	0.00119204	0.00703273	unchanged	2.28687	2.49328	2.51243	3.98086	3.64677	3.46146	-0.872872	1.49551	14.1692	0.00483458	0.0561902	unchanged	1.67317	2.36217	2.28928	1.26886	3.55417	2.67251	4.25283	3.68263
FBgn0039323	CG10559	3R	25314494	25316116	-	protein_coding	0.979322	1.99888	41.2371	0.000480899	0.0022958	unchanged	2.81732	3.03412	2.06339	5.21724	5.17552	4.89536	0.98183	2.86891	41.393	0.000323652	0.00308019	unchanged	5.21406	3.86713	5.37749	8.17807	9.753	10.695	-0.266728	2.05348	3.97031	0.0789518	0.242295	unchanged	3.62519	4.33869	3.38989	3.24827	4.97584	3.80975	4.72065	4.2964
FBgn0054005	CG34005	2R	18048108	18048909	+	protein_coding	0.978848	1.77007	51.7225	0.000249074	0.00143701	unchanged	2.27203	2.57692	1.87581	4.166	4.37044	4.45033	1.37513	0.902166	44.8692	0.000251575	0.0026671	upregulated	0.914748	0.763249	1.23418	2.20678	2.79869	2.61829	0.688908	2.04699	4.08145	0.0755526	0.236884	unchanged	2.84438	5.0618	6.82381	4.82165	5.03508	2.21762	2.97698	2.1482
FBgn0034636	twz	2R	21560246	21576035	-	protein_coding	0.97883	1.68337	28.4447	0.00135929	0.0049592	unchanged	2.13571	2.53536	1.64134	3.69879	3.83372	4.67284	0.155754	1.37795	0.413159	0.540401	0.642515	unchanged	2.19539	3.25653	1.71903	2.72602	2.9259	2.26326	-0.058887	1.5599	0.155785	0.702676	0.834665	unchanged	2.50975	3.1335	2.77355	2.63922	3.02105	3.46858	2.67929	2.51646
FBgn0031516	CG9663	2L	3294926	3303130	-	protein_coding	0.976896	4.36058	82.367	6.17333e-05	0.000530956	unchanged	12.3598	16.085	13.2714	27.5268	26.4143	26.294	0.481357	3.72823	31.4328	0.000749123	0.0052716	unchanged	11.4801	9.92224	11.5043	15.8369	14.3751	15.7097	-0.235615	4.53252	7.88098	0.0213742	0.118945	unchanged	21.7512	20.6329	18.3582	23.3469	23.2206	24.7918	25.2618	27.0059
FBgn0015040	Cyp9c1	2R	24631063	24632923	+	protein_coding	0.9754	7.17485	102.127	3.19015e-05	0.000342286	unchanged	100.56	109.644	85.2087	185.017	189.922	192.032	1.02101	7.00625	75.1484	4.76502e-05	0.00107723	upregulated	88.4104	77.6479	88.3759	202.764	154.521	158.251	0.847484	6.64547	80.7831	1.16836e-05	0.00322928	unchanged	122.922	125.87	135.728	125.312	77.3625	64.1972	81.9521	64.0164
FBgn0036449	bmm	3L	14776496	14786412	-	protein_coding	0.97495	5.01306	30.389	0.0011343	0.00433478	unchanged	15.8133	24.5639	25.4172	41.699	43.7427	40.8688	0.0996062	5.30223	0.148118	0.711518	0.787369	unchanged	37.0473	23.2028	53.6867	41.8423	40.4113	39.8068	-0.153214	5.1414	0.648406	0.442375	0.648348	unchanged	26.436	40.7836	37.2007	27.6611	47.5075	39.6328	30.4503	31.5478
FBgn0038020	GstD9	3R	12366163	12367564	-	protein_coding	0.972134	6.51894	222.275	2.77581e-06	6.67798e-05	unchanged	65.5254	64.9218	57.306	116.882	118.999	123.534	1.07945	5.78134	58.3254	0.000109065	0.00162795	upregulated	37.8248	29.5632	38.3476	85.3721	62.4616	75.3978	0.0524293	6.93792	0.287899	0.605168	0.770838	unchanged	122.253	140.959	98.2188	134.499	118.295	118.898	121.631	125.148
FBgn0030148	CG3106	X	9659095	9662903	-	protein_coding	0.969145	6.01308	230.643	2.46793e-06	6.13147e-05	unchanged	44.8953	40.4826	47.036	83.6705	81.1598	87.9681	1.86159	4.64377	17.7866	0.00375402	0.0152395	upregulated	19.5299	4.93568	7.62545	44.6981	38.9272	33.1945	1.13619	5.86543	21.4626	0.00138909	0.0304465	upregulated	62.0187	62.236	81.8416	110.644	30.9806	31.8427	31.1307	52.5388
FBgn0034647	pirk	2R	21660967	21662995	-	protein_coding	0.967505	3.36878	41.589	0.000469318	0.00225155	unchanged	6.77065	8.47891	5.67433	14.0554	13.3797	12.6093	0.656678	3.12308	11.2487	0.0117857	0.0345454	unchanged	6.99782	7.88691	5.20117	13.0243	9.28655	9.23057	0.105348	3.37192	0.885265	0.372437	0.587598	unchanged	9.59282	10.1236	12.1948	10.1508	10.7218	9.09792	10.6321	9.26795
FBgn0028562	sut2	2R	8087396	8089297	+	protein_coding	0.966826	1.78445	62.7051	0.000140731	0.000956185	unchanged	2.36291	2.28598	2.20408	4.36068	4.83048	3.89404	0.00389604	1.63406	0.000614989	0.980892	0.987202	unchanged	2.74424	3.25653	3.04136	3.24526	3.34994	2.44078	-0.969055	2.19027	46.5583	9.56953e-05	0.00840886	unchanged	2.90015	3.27812	3.08172	2.74073	7.28606	5.40189	5.06087	6.13771
FBgn0086558	Ubi-p5E	X	6276876	6279647	-	protein_coding	0.965039	7.4612	467.516	2.56419e-07	1.59636e-05	unchanged	123.871	120.076	118.317	233.218	226.841	229.748	0.125071	6.7765	3.26909	0.112587	0.191362	unchanged	100.668	106.499	107.285	116.397	105.036	121.062	0.326385	7.03352	11.5375	0.00845526	0.0745375	unchanged	128.555	163.327	150.652	135.26	123.626	105.422	111.382	127.051
FBgn0039437	TwdlL	3R	26624587	26625652	-	protein_coding	0.964562	6.4582	0.860661	0.38659	0.470249	unchanged	41.9871	2.53536	136.981	112.248	107.651	124.09	-2.15117	9.10746	71.2031	5.69165e-05	0.00118977	downregulated	642.519	1291.98	765.763	183.163	208.545	215.942	3.52282	2.64108	6.68769	0.0304748	0.14467	unchanged	39.8771	0.81953	4.18233	0.659805	2.19174	0.909792	0.680454	0.184131
FBgn0025692	Lfg	2R	12875164	12876966	-	protein_coding	0.963916	6.12233	355.887	6.16666e-07	2.5794e-05	unchanged	49.1213	48.0887	45.9105	86.4738	92.3159	93.6052	0.874435	5.48625	116.664	1.09109e-05	0.00055472	unchanged	34.7604	29.8176	30.1051	61.6168	57.1187	54.629	0.796631	5.97343	39.8693	0.000168557	0.010418	unchanged	64.2496	75.927	93.9484	81.0545	51.7132	43.7837	46.0157	42.9026
FBgn0052195	CG32195	3L	18112959	18119150	+	protein_coding	0.963911	5.97746	369.451	5.46872e-07	2.41688e-05	unchanged	44.032	41.0229	44.4098	81.2955	79.358	85.6688	0.698409	5.69148	57.2632	0.000115731	0.00165687	unchanged	42.7645	37.7554	37.4661	71.3093	59.7477	60.1318	-0.373377	6.7715	10.4055	0.0110264	0.0853278	unchanged	85.7776	117.096	83.9548	91.0531	140.923	111.848	116.868	126.191
FBgn0037517	CG10086	3R	7790633	7793483	+	protein_coding	0.963757	5.11273	365.145	5.67857e-07	2.47179e-05	unchanged	22.9929	24.2729	23.6821	43.6068	46.0429	45.3933	0.284631	4.28016	12.2195	0.00969514	0.0298744	unchanged	18.981	17.5039	15.8239	20.813	21.1174	21.7007	0.267573	5.16236	3.70271	0.0879738	0.257834	unchanged	35.3038	37.7948	48.471	32.838	37.3188	28.5447	32.8319	31.732
FBgn0267828	Fatp	2L	10510672	10517218	-	protein_coding	0.962818	5.79558	25.394	0.00184575	0.00629636	unchanged	35.7618	28.3046	50.2249	70.9778	70.5404	75.5072	-1.02463	6.7222	49.6964	0.000182178	0.00221245	downregulated	124.451	169.543	130.602	60.8812	79.9322	67.676	0.399197	5.36676	7.85476	0.0215344	0.119386	unchanged	38.4828	39.0482	56.1313	51.5663	39.2736	35.7093	34.5755	33.2664
FBgn0037845	CG14694	3R	10858202	10859813	-	protein_coding	0.962664	1.64075	36.0443	0.000705119	0.00303962	unchanged	2.54467	1.78722	1.87581	3.69879	3.71871	4.37615	0.522896	1.4166	8.3148	0.0229621	0.0573435	unchanged	2.24113	2.34063	1.76311	2.76929	3.64677	2.66266	0.706834	1.27546	3.89941	0.0812224	0.245789	unchanged	2.23089	2.65142	4.4905	1.87791	2.48792	1.25096	2.16895	1.10479
FBgn0051345	CG31345	3R	12811145	12817029	-	protein_coding	0.962443	2.5408	43.238	0.00041965	0.00208327	unchanged	3.68069	4.65509	3.37646	6.69675	8.08914	7.56555	0.466335	2.53776	5.53931	0.0500291	0.102862	unchanged	3.7962	5.90246	4.71632	7.26939	5.21574	7.3667	1.10701	1.89407	46.6888	9.47113e-05	0.00840886	upregulated	4.18291	5.54388	4.22636	5.58297	2.48792	2.61565	2.16895	1.90269
FBgn0039778	Jon99Fi	3R	30488963	30489895	+	protein_coding	0.962026	9.57134	88.8207	4.90177e-05	0.000455919	unchanged	557.511	551.836	457.37	975.468	907.978	1095.41	1.99238	8.45229	17.2892	0.00404693	0.0159658	upregulated	247.851	65.1306	109.269	685.919	378.459	612.102	2.1814	7.8029	54.3493	5.37349e-05	0.00707497	upregulated	249.19	242.34	464.943	488.56	99.7538	95.187	67.1097	62.175
FBgn0050424	CG30424	2R	24965275	24967298	-	protein_coding	0.961663	3.0194	64.5344	0.000129123	0.000896081	unchanged	5.77096	4.94603	5.76812	11.9529	9.50762	9.8278	0.397321	2.86501	22.147	0.00206388	0.0101391	unchanged	5.80865	6.41129	6.39127	7.74536	8.48087	8.25426	0.201414	3.07773	4.84062	0.056682	0.2023	unchanged	8.31006	9.4969	8.40869	9.18652	7.81918	8.35871	7.05971	7.97903
FBgn0034828	CG13545	2R	23157577	23158185	-	protein_coding	0.960978	5.16511	13.6533	0.00873613	0.021336	unchanged	18.0854	35.786	19.5553	45.3977	45.4296	49.1761	0.949164	3.87994	27.1187	0.00115775	0.00694665	unchanged	7.36372	10.1767	12.3418	20.7697	20.0149	16.8635	-0.23274	5.1847	0.861299	0.378685	0.593384	unchanged	33.5749	34.0828	45.4774	18.8298	45.7304	44.9778	35.6388	31.3023
FBgn0028940	Cyp28a5	2L	13977302	13979569	+	protein_coding	0.960496	6.30313	419.215	3.64294e-07	1.95043e-05	unchanged	52.9383	55.5285	54.0234	99.8673	103.74	104.954	1.33284	6.53815	147.988	4.84354e-06	0.000394597	upregulated	60.8765	48.8988	48.4855	134.657	120.216	143.296	-0.0616423	6.4613	0.0526429	0.82389	0.904968	unchanged	64.5284	70.3831	140.967	63.7473	105.974	84.8381	91.8612	79.1151
FBgn0000078	Amy-d	2R	17124764	17126369	+	protein_coding	0.960026	4.41973	16.0015	0.00599514	0.015742	unchanged	16.813	8.97767	18.2423	26.3977	27.0277	29.8543	0.335548	4.10415	1.3794	0.277784	0.386962	unchanged	20.8105	13.1788	11.3721	17.0917	14.1631	25.961	1.36486	3.67275	2.48783	0.150748	0.348976	unchanged	4.68486	5.01359	54.8106	5.989	11.3734	7.84696	5.48616	3.68263
FBgn0011283	Obp28a	2L	7496791	7497365	-	protein_coding	0.959262	4.24446	35.3866	0.000742642	0.00317056	unchanged	10.1787	15.9603	12.6148	24.2563	23.3473	26.1086	-0.214979	3.93868	4.56674	0.0690735	0.131738	unchanged	15.1848	18.7759	15.2509	14.2792	13.6118	14.4228	-0.270324	3.42064	1.33309	0.279328	0.498922	unchanged	12.9391	11.5216	7.96844	5.88749	13.3282	13.0783	10.3344	9.9431
FBgn0034417	CG15117	2R	19122231	19129300	-	protein_coding	0.959258	5.21409	300.003	1.06623e-06	3.722e-05	unchanged	26.81	25.3952	24.1042	46.6826	49.3399	48.7311	0.586681	4.92455	47.3626	0.000212171	0.00243404	unchanged	22.2741	26.6628	23.6698	37.1691	37.7399	33.949	0.0606025	5.24257	0.435022	0.5268	0.713122	unchanged	34.8018	39.0964	39.5781	39.3853	37.852	37.0172	32.1514	41.7365
FBgn0035667	Jon65Ai	3L	6053493	6054443	-	protein_coding	0.959027	7.94689	110.851	2.47521e-05	0.000285918	unchanged	155.316	190.817	162.211	312.333	315.362	337.261	0.789327	6.73337	6.9778	0.0326778	0.0744204	unchanged	120.335	59.3299	54.1716	141.623	112.414	149.509	1.70396	7.53313	27.808	0.000593933	0.0202796	upregulated	178.359	217.85	401.196	320.767	136.184	76.0245	72.8936	64.8143
FBgn0035968	Slc45-1	3L	9203065	9208853	-	protein_coding	0.95716	6.4287	206.506	3.50684e-06	7.78899e-05	unchanged	61.572	53.2425	62.8866	111.119	113.133	112.111	0.121145	6.35168	5.66835	0.0480431	0.100015	unchanged	75.9698	80.0394	78.5025	82.7759	85.784	86.1816	0.307023	6.36378	12.6437	0.00662392	0.0656759	unchanged	84.8853	92.655	96.3697	86.8405	84.2339	68.2913	75.3177	68.0672
FBgn0026755	Ugt37b1	2L	6225048	6226842	+	protein_coding	0.956677	4.2027	135.906	1.3117e-05	0.000185748	unchanged	13.4959	13.0093	11.2549	23.3997	24.8425	23.29	0.45184	3.26167	5.36531	0.0528801	0.107375	unchanged	9.60485	7.83603	6.61166	9.47617	13.9086	9.45246	1.19379	3.95692	94.1433	6.38313e-06	0.00257431	upregulated	18.851	19.958	20.4274	25.8339	8.58926	10.4057	9.9091	8.77693
FBgn0000079	Amy-p	2R	17118636	17120303	-	protein_coding	0.955878	5.62073	14.6327	0.00742639	0.0187728	unchanged	36.4888	20.6569	44.5036	62.6847	62.2212	66.9774	0.148619	5.17356	0.270163	0.618901	0.710407	unchanged	48.4359	24.2713	29.7084	33.794	29.5982	50.1025	0.688304	4.58201	0.950735	0.356157	0.573649	unchanged	12.6045	10.9431	79.4643	11.572	31.1583	15.4665	15.0976	11.7844
FBgn0263511	Vsx1	X	5594255	5612865	+	protein_coding	0.954956	-0.389521	13.5173	0.00894132	0.021748	unchanged	0.318084	0.457196	0.609639	0.778692	0.881755	0.964237	0.0522407	-0.429902	0.0140406	0.908933	0.93739	unchanged	0.731798	0.763249	0.440777	0.346162	1.06011	0.576911	-0.0859332	-0.404267	0.130608	0.791272	0.885175	unchanged	0.669266	0.723114	0.616344	0.507542	0.592362	0.85293	0.595397	0.675148
FBgn0031945	CG7191	2L	7767628	7775033	+	protein_coding	0.954915	2.6715	81.4528	6.38703e-05	0.000543659	unchanged	3.81701	4.82134	4.26747	8.2152	8.12748	8.12185	0.664323	1.84026	21.1826	0.00233613	0.010979	unchanged	3.11014	2.39151	2.55651	3.72124	4.57967	4.48215	-0.0167772	1.9161	0.00971922	0.923726	0.961598	unchanged	3.62519	3.47095	3.38989	4.00958	4.85737	2.78624	3.61491	3.62125
FBgn0042103	CG18746	3R	7788282	7790187	-	protein_coding	0.953524	1.87122	85.4988	5.5084e-05	0.000491124	unchanged	2.31747	2.61849	2.39166	4.75002	4.67714	4.45033	0.584925	0.756029	7.4551	0.0286886	0.0675623	unchanged	1.23491	1.01767	1.54272	2.20678	1.56896	1.95262	0.347652	2.01048	2.98159	0.119853	0.306631	unchanged	3.79251	4.09765	4.53453	4.97391	4.62043	2.55879	3.87008	2.82335
FBgn0013433	beat-Ia	2L	16049965	16081684	+	protein_coding	0.952884	1.05543	20.0581	0.00341767	0.0102111	unchanged	0.999693	1.74566	1.31307	2.37501	2.49192	2.85563	0.155852	0.987513	0.660627	0.442522	0.552374	unchanged	1.87523	1.62827	1.85127	1.77408	2.50186	1.68635	-0.0527043	1.24156	0.0655462	0.803953	0.894108	unchanged	2.56552	2.31397	2.02513	1.92866	3.19876	2.10389	2.254	1.71856
FBgn0033302	Cyp6a14	2R	8564187	8567202	-	protein_coding	0.952245	2.13596	74.8223	8.26756e-05	0.000651189	unchanged	2.681	2.99256	3.18888	5.95699	5.52055	5.26622	2.35615	2.7921	193.693	1.91379e-06	0.000266127	upregulated	2.37834	1.57738	2.64466	12.0724	10.3891	11.5826	0.673443	2.72505	2.08029	0.18462	0.392854	unchanged	3.68096	6.02595	16.9935	4.51713	5.74592	4.94699	5.35857	4.05089
FBgn0051809	CG31809	2L	16853620	16858714	-	protein_coding	0.950941	-0.524253	12.3395	0.0110134	0.0257155	unchanged	0.499847	0.457196	0.281372	0.895496	0.651732	0.815893	0.0593123	-0.429955	0.0511505	0.847964	0.89346	unchanged	0.777536	0.610599	0.528933	0.735593	0.551257	0.710044	NA	NA	NA	NA	NA	unchanged	NA	NA	NA	NA	NA	NA	NA	NA
FBgn0039006	Cyp6d4	3R	22698319	22700307	+	protein_coding	0.950629	3.75937	191.685	4.4408e-06	9.17995e-05	unchanged	8.90636	9.22705	9.66043	16.5861	18.3635	17.4675	1.61423	3.38123	191.502	1.99074e-06	0.000268119	upregulated	5.57996	5.44451	4.18739	16.0532	14.9687	15.4435	0.0469164	3.72358	0.0387286	0.848559	0.919459	unchanged	9.0351	11.0878	20.2953	12.0795	13.8613	11.7136	13.3539	12.9506
FBgn0260462	CG12163	3R	5237651	5251745	-	protein_coding	0.949538	7.17937	249.441	1.9228e-06	5.24251e-05	unchanged	99.4695	106.069	94.4002	184.239	190.842	190.214	0.377015	7.10338	8.53827	0.0217206	0.054921	unchanged	99.8904	138.708	120.112	171.653	142.945	150.618	0.369643	7.05454	1.8041	0.213583	0.4256	unchanged	100.278	142.212	241.739	106.482	135.473	106.048	105.853	119.072
FBgn0033717	CG8839	2R	12339610	12344617	-	protein_coding	0.949122	6.90569	150.54	9.51798e-06	0.000151502	unchanged	76.931	91.1898	79.9096	152.312	155.802	159.396	0.619239	6.69862	77.4038	4.32127e-05	0.0010286	unchanged	81.8242	87.0613	76.6512	132.277	124.457	119.909	0.200014	7.12031	3.71969	0.0873634	0.257047	unchanged	134.467	148.913	171.388	134.245	145.899	121.173	126.394	127.296
FBgn0025382	Rab27	X	1473884	1476974	-	protein_coding	0.947809	0.000972088	20.4757	0.00324232	0.00979925	unchanged	0.72705	0.498759	0.656534	1.05123	1.11178	1.37218	-0.479066	-0.0458345	3.01814	0.124951	0.207894	unchanged	1.28065	1.06855	0.749322	0.605783	0.890491	0.710044	-0.469685	-0.108209	1.78411	0.215912	0.428836	unchanged	0.836583	0.385661	1.01256	0.507542	0.94778	1.30783	0.722982	0.920657
FBgn0050456	CG30456	2R	17100241	17107542	+	protein_coding	0.947799	4.4497	230.13	2.48547e-06	6.16075e-05	unchanged	15.0408	14.0484	15.9913	27.5268	27.7561	29.5205	-0.165724	3.75901	4.57143	0.0689608	0.131708	unchanged	14.9104	14.7053	13.0911	13.0243	12.4245	12.5589	0.472534	4.34563	11.4984	0.00853071	0.0748931	unchanged	19.1299	25.9839	27.1191	20.86	19.7849	15.4096	15.8631	17.1242
FBgn0038533	CG7523	3R	17669144	17670895	-	protein_coding	0.944474	4.62134	147.866	1.00692e-05	0.000157505	unchanged	15.6316	18.5788	16.6009	31.7706	31.2065	32.5245	0.395977	4.24812	35.4897	0.000519548	0.00419741	unchanged	16.0996	17.1986	15.6917	21.6351	21.075	21.6563	0.100953	4.57813	0.540757	0.48169	0.679136	unchanged	21.3607	24.3931	31.0373	20.6062	24.1092	23.4271	21.8596	22.955
FBgn0250835	CG15394	2L	2591869	2592773	+	protein_coding	0.943954	2.37917	21.3919	0.0028969	0.00895704	unchanged	2.86276	4.69665	2.9544	6.34634	7.16905	6.34172	1.2783	2.32628	19.0034	0.00314397	0.0134886	upregulated	1.4636	3.51095	3.61438	7.13958	6.02142	7.63297	1.02667	3.63847	6.65358	0.0308001	0.145758	unchanged	9.64859	11.2324	32.7543	11.2674	7.523	7.05089	8.93095	9.14519
FBgn0044011	Spn43Ad	2R	7153738	7155424	-	protein_coding	0.943814	1.2969	15.2918	0.00668702	0.0172417	unchanged	1.54498	1.12221	2.25097	2.68649	3.297	3.1894	0.161023	1.40204	1.03038	0.343138	0.455068	unchanged	2.14966	2.23886	2.82098	2.63948	2.41705	3.01769	0.0174936	1.20749	0.00208386	0.964632	0.982586	unchanged	1.0039	2.41038	3.74209	1.52263	2.84334	2.16076	2.08389	1.71856
FBgn0033170	sPLA2	2R	7442864	7443827	+	protein_coding	0.94326	1.64827	40.827	0.00049487	0.00234368	unchanged	1.81762	2.0366	2.43856	4.12707	3.48868	4.19072	-0.208531	1.5779	3.04639	0.150262	0.240094	unchanged	3.33883	2.84946	3.12952	2.85583	2.62907	2.57391	-0.31199	3.12521	1.11266	0.320233	0.539264	unchanged	6.69266	6.89369	12.1948	4.56788	12.5581	9.38223	7.6551	8.89968
FBgn0038957	CG7059	3R	22389780	22392349	+	protein_coding	0.942859	0.203734	16.3445	0.00569428	0.0151564	unchanged	0.681609	0.540322	0.984801	1.47951	1.38014	1.26093	-0.166817	0.161045	0.491524	0.505389	0.611478	unchanged	0.960485	1.11943	1.1901	0.995214	0.720874	1.1982	0.246798	0.404253	0.330512	0.580083	0.751368	unchanged	1.22699	1.15698	2.3333	0.456788	1.42167	1.02352	1.10574	0.920657
FBgn0032935	Atg18b	2L	21212322	21220572	-	protein_coding	0.942407	4.00753	249.19	1.92898e-06	5.24251e-05	unchanged	11.1784	10.3908	11.63	20.7521	20.4721	20.9907	0.513963	4.21921	34.0906	0.000586968	0.00451511	unchanged	14.4988	16.4353	14.8542	23.4957	21.6262	20.1475	0.0479222	3.65955	0.0385095	0.848982	0.919545	unchanged	9.81591	12.6786	19.1507	8.62822	14.0982	12.2253	10.8873	12.3982
FBgn0037175	CG14455	3L	22686360	22687087	-	protein_coding	0.942094	0.32183	6.28258	0.0430017	0.0770777	unchanged	0.363525	1.2469	0.750325	1.47951	1.68684	1.3351	0.0558632	-0.176639	0.0559555	0.839389	0.886989	unchanged	0.960485	0.763249	0.617088	0.822134	0.763278	0.843177	-0.0564196	0.50532	0.0607546	0.811089	0.898284	unchanged	1.45008	1.54264	1.23269	0.913576	1.71785	1.36469	1.06321	1.28892
FBgn0020513	Paics	X	12757036	12760617	-	protein_coding	0.941486	6.33423	153.402	8.97099e-06	0.000147108	unchanged	54.9377	61.1811	51.3034	102.671	102.974	108.254	0.0582943	5.99994	0.250575	0.631689	0.721466	unchanged	53.7414	73.7808	60.3865	68.7996	63.861	62.7057	0.153722	6.74137	0.733618	0.414939	0.624463	unchanged	94.5896	106.201	152.633	91.7637	119.065	103.944	90.4153	93.7229
FBgn0028491	CG2930	X	3868973	3880379	+	protein_coding	0.940383	6.70579	65.3975	0.000124081	0.00086897	unchanged	76.0676	58.7705	82.3012	132.845	133.797	139.481	-0.179959	6.53403	1.57804	0.248479	0.354399	unchanged	114.526	101.563	79.0755	90.3049	93.756	76.1078	1.01158	5.7172	44.4161	0.000113803	0.00918779	upregulated	56.2184	57.5117	84.9674	78.9228	36.4303	36.1074	33.002	34.4939
FBgn0051343	CG31343	3R	21745266	21749003	+	protein_coding	0.939397	8.40983	144.446	1.08366e-05	0.000164827	unchanged	218.024	259.563	229.599	429.916	448.775	445.181	0.118536	7.59234	0.541022	0.485402	0.593011	unchanged	214.646	192.135	148.278	199.389	233.309	169.124	0.460261	8.71395	20.4173	0.00162649	0.0328084	unchanged	414.443	457.249	544.276	510.385	346.117	360.107	334.315	381.213
FBgn0036945	Ssk	3L	20188522	20189779	+	protein_coding	0.935609	6.28137	306.674	9.93749e-07	3.58374e-05	unchanged	57.6641	52.7022	51.5848	101.541	99.4466	101.134	0.670619	5.81872	67.8945	6.6535e-05	0.00128229	unchanged	46.2862	41.1646	42.9758	76.1555	64.9635	66.2116	0.566607	5.83878	21.8763	0.00130708	0.0297061	unchanged	57.5011	68.4548	81.7096	62.377	51.5948	44.8641	44.8249	44.0074
FBgn0267126	lncRNA:CR45566	3R	27924879	27925368	-	ncRNA	0.934775	0.441343	16.6823	0.00541702	0.0145745	unchanged	0.636169	1.03908	0.937906	1.36271	1.6485	1.89139	0.71034	-0.19085	3.92457	0.0871286	0.15697	unchanged	0.731798	0.508833	0.528933	1.12503	0.551257	1.24258	0.0702558	-0.0212852	0.112156	0.745726	0.859506	unchanged	0.836583	1.01236	1.01256	0.710559	0.770071	0.966654	0.808039	0.920657
FBgn0035444	CG12012	3L	3376757	3377992	+	protein_coding	0.933748	3.68867	150.88	9.45075e-06	0.000151495	unchanged	8.49739	8.6036	9.56664	17.0923	16.83	15.7616	0.551294	3.54573	38.2605	0.000412812	0.00359537	unchanged	8.41568	9.97312	9.78526	14.2792	13.1453	13.8015	-0.00658563	3.60716	0.000680993	0.979776	0.989495	unchanged	9.70436	10.3646	18.9306	8.52671	14.2759	11.2587	11.9079	11.2934
FBgn0029898	CG14439	X	6747544	6755752	+	protein_coding	0.933083	4.13414	147.761	1.00917e-05	0.000157505	unchanged	11.0421	12.178	13.1776	22.2317	22.849	22.7338	-0.631466	4.98297	13.5173	0.00758769	0.025127	unchanged	31.6503	50.12	33.4109	24.7938	25.4426	23.964	0.610876	5.10626	2.28784	0.166234	0.370627	unchanged	28.2207	34.0828	78.0115	22.8902	38.5036	25.0193	27.8986	17.9221
FBgn0034437	CG10051	2R	19363641	19367294	+	protein_coding	0.929992	5.29328	170.664	6.41138e-06	0.000119813	unchanged	25.8557	29.219	26.5896	50.3035	52.982	48.5827	0.609403	4.85847	16.2941	0.00472669	0.0178594	unchanged	27.6711	22.1851	18.8212	36.6931	37.7399	30.1769	2.47864	3.94599	53.973	5.51592e-05	0.00712519	upregulated	15.2816	17.9332	26.5908	42.6843	3.96883	5.97051	4.08272	4.66466
FBgn0033574	Spn47C	2R	10938425	10941738	-	protein_coding	0.929427	3.98705	145.487	1.05953e-05	0.000163009	unchanged	11.9963	10.0999	10.8328	19.1948	20.8171	21.1391	-0.506354	3.82753	29.0774	0.000943856	0.00605573	unchanged	16.4197	17.3003	16.0443	10.6877	13.1453	11.1388	0.551121	3.02255	3.99604	0.0781477	0.240955	unchanged	7.86388	8.82199	14.396	6.49654	8.58926	4.71955	6.12408	6.75148
FBgn0034053	Cyp4aa1	2R	15942864	15947266	+	protein_coding	0.928885	3.04538	21.7102	0.00278824	0.00869436	unchanged	4.5895	4.73821	7.73772	10.0451	11.0411	10.5324	-1.38445	3.43915	121.792	9.42659e-06	0.000531507	downregulated	16.2368	17.0459	13.62	6.05783	5.21574	6.65666	-0.0234234	3.72195	0.0252659	0.877376	0.936194	unchanged	13.5526	13.4981	14.8363	9.59255	15.046	12.2822	13.9918	11.7844
FBgn0003328	scb	2R	15248784	15258498	+	protein_coding	0.928294	6.751	354.974	6.21768e-07	2.59062e-05	unchanged	78.8395	71.4473	74.8449	138.335	141.579	137.886	0.595331	6.31508	104.21	1.59891e-05	0.000658795	unchanged	66.2735	62.9935	60.7832	91.5597	99.0142	96.2109	0.28044	6.48031	2.25842	0.168686	0.373718	unchanged	73.1731	106.442	129.036	78.3138	93.0601	72.101	78.0395	80.9564
FBgn0037635	CG9837	3R	8807679	8813579	-	protein_coding	0.926757	5.20017	74.2582	8.45933e-05	0.000661669	unchanged	29.7636	21.5713	25.4641	48.0842	47.4998	46.6543	1.48652	5.12469	285.865	4.92879e-07	0.00016769	upregulated	19.2554	19.0303	16.5732	47.6405	55.8041	50.0581	0.100494	6.00024	0.50224	0.497275	0.69089	unchanged	64.5842	72.5043	65.9048	59.484	48.2183	65.3913	56.3501	78.1945
FBgn0026268	antdh	X	11168030	11169058	-	protein_coding	0.925498	0.559753	7.3839	0.0319951	0.0606916	unchanged	0.999693	1.33002	0.515848	2.25821	1.6485	1.44636	NA	NA	NA	NA	NA	unchanged	NA	NA	NA	NA	NA	NA	-0.692043	-0.36311	5.75243	0.0412147	0.171435	unchanged	0.390405	0.626699	0.616344	0.406034	1.12549	0.682344	0.680454	0.920657
FBgn0036024	CG18180	3L	9641013	9641913	+	protein_coding	0.925463	9.26173	234.553	2.33935e-06	5.96423e-05	unchanged	444.046	396.514	445.458	780.366	765.555	836.328	0.259706	7.69934	0.436217	0.529623	0.633167	unchanged	331.733	106.855	129.148	212.457	239.966	226.149	1.90632	8.33136	17.5626	0.00258504	0.0404754	upregulated	261.181	325.16	868.648	545.862	234.872	115.146	113.891	81.8771
FBgn0044047	Ilp6	X	2331493	2334658	-	protein_coding	0.924355	2.76173	66.3462	0.00011883	0.000844348	unchanged	5.36199	3.94851	4.68953	8.76029	8.62586	8.49271	0.0965869	2.52926	1.02904	0.364283	0.47634	unchanged	5.30554	5.34275	5.81826	5.3655	6.10623	6.12413	-0.470131	3.42241	1.58362	0.241328	0.457006	unchanged	6.91575	6.74907	15.9369	5.4307	18.8371	9.60968	10.4194	10.8638
FBgn0035101	p130CAS	3L	152884	174517	+	protein_coding	0.924183	5.33025	301.026	1.05468e-06	3.70278e-05	unchanged	27.8551	29.2605	26.9179	50.615	52.1386	52.8847	0.515378	4.96693	64.447	7.88869e-05	0.00138254	unchanged	25.7501	25.5434	25.6973	33.8806	38.5032	37.5436	-0.0158846	5.32839	0.0104744	0.92083	0.960046	unchanged	36.4192	35.288	52.7854	33.1425	44.7826	37.4721	40.5295	39.4041
FBgn0038880	SIFaR	3R	21276664	21293998	-	protein_coding	0.923169	0.529204	12.595	0.0105143	0.0247787	unchanged	0.72705	0.748139	1.35996	1.63525	1.9552	1.63179	0.219443	0.836393	0.980738	0.354297	0.466146	unchanged	1.14343	2.03533	1.54272	1.68754	1.82339	1.95262	-0.0383888	0.593441	0.0188632	0.893921	0.945546	unchanged	1.50585	1.9283	1.01256	1.06584	1.24396	1.53527	1.91378	0.982034
FBgn0038652	CG7720	3R	18759236	18795169	-	protein_coding	0.923011	6.38754	10.6303	0.0153018	0.0332897	unchanged	47.6672	87.1997	39.9079	106.214	107.497	110.591	0.546919	5.76951	4.02409	0.0839531	0.152773	unchanged	38.0078	64.8762	29.9729	54.6503	74.8013	64.259	0.0967593	7.09373	0.0667469	0.802209	0.892938	unchanged	115.95	124.858	237.953	77.5525	188.49	99.5654	84.8441	158.107
FBgn0052204	CG32204	3L	18922419	18946038	-	protein_coding	0.922917	1.9263	48.6227	0.000298509	0.0016451	unchanged	2.9082	2.57692	2.25097	4.47748	5.29053	4.56158	0.330003	1.49818	2.84067	0.134815	0.220954	unchanged	2.10392	2.03533	3.08544	2.81256	2.79869	3.50584	0.337918	1.57251	3.43145	0.0985107	0.275435	unchanged	3.45788	4.14586	2.59745	2.53771	2.31021	2.33134	2.89193	2.63922
FBgn0054043	CG34043	2L	10278951	10280872	-	protein_coding	0.922843	5.41487	27.2988	0.00151971	0.00540814	unchanged	31.0359	36.2847	21.7594	56.8445	53.7487	54.4052	0.859415	5.23643	34.819	0.000550556	0.00434564	unchanged	22.5485	33.5321	24.1105	45.8231	49.4011	49.9693	-0.00361308	6.01714	0.00042042	0.984109	0.99169	unchanged	56.2741	70.0939	78.936	50.4497	78.0141	57.7149	52.8202	72.0568
FBgn0038343	Trissin	3R	15484730	15485396	-	protein_coding	0.92131	-0.783992	10.3767	0.0161158	0.0347218	unchanged	0.318084	0.290943	0.422058	0.739757	0.690069	0.482119	-0.0682666	-0.55302	0.0278037	0.872183	0.911773	unchanged	0.731798	0.45795	0.617088	0.778863	0.67847	0.266266	-0.0913814	-0.454368	0.0614311	0.810064	0.897716	unchanged	0.669266	0.674907	0.528295	0.558297	0.592362	0.739206	0.297698	1.04341
FBgn0037786	CG5361	3R	10073821	10075373	-	protein_coding	0.921024	1.7001	75.717	7.97492e-05	0.000635856	unchanged	2.04483	2.20285	2.34476	4.12707	3.87205	4.19072	-0.424906	0.857313	5.54958	0.0498672	0.102608	unchanged	1.92097	2.18798	1.85127	1.1683	1.61137	1.64198	0.236454	1.1596	2.40815	0.156679	0.357119	unchanged	2.06357	2.36217	2.42135	2.28394	2.07327	1.99017	1.61608	2.20958
FBgn0028518	CG18480	2L	15630002	15634987	+	protein_coding	0.920064	4.68543	314.144	9.20032e-07	3.42534e-05	unchanged	18.4489	18.2463	17.0699	32.8219	32.9316	33.5258	0.821219	4.19379	73.7134	5.07801e-05	0.00112563	unchanged	14.9561	12.2629	12.2095	22.0678	23.5768	23.964	0.265458	4.72415	3.04871	0.116313	0.302156	unchanged	23.4243	27.1409	36.7605	26.3414	27.5449	21.4938	24.1136	23.0778
FBgn0035344	Cyp4d20	3L	2476259	2478448	-	protein_coding	0.919648	2.49352	108.631	2.63549e-05	0.000299902	unchanged	3.68069	3.74069	4.17368	6.85249	7.09238	7.4543	-0.11143	2.77859	0.261401	0.624545	0.715503	unchanged	4.98537	9.41341	6.78797	6.31745	7.16634	6.03537	-0.380158	2.61347	6.78926	0.0295316	0.14201	unchanged	4.18291	5.35105	4.97477	6.24277	8.05613	6.70972	6.33672	6.32184
FBgn0041710	yellow-f	3R	12991449	12993201	-	protein_coding	0.919476	2.35554	71.5304	9.4733e-05	0.000715374	unchanged	3.18084	3.53288	3.79852	5.87913	6.67067	6.86092	0.583054	2.52415	25.2587	0.00142179	0.00791125	unchanged	4.57374	4.17243	4.80447	7.18285	5.8942	7.23357	-0.0935764	2.60251	0.456388	0.517067	0.706234	unchanged	5.29836	5.92954	6.77978	4.87241	6.6937	6.65285	5.4011	6.07634
FBgn0033696	Cyp6g2	2R	12188338	12190377	-	protein_coding	0.919278	1.8877	21.3102	0.00292568	0.00902828	unchanged	1.86307	2.45223	3.23578	4.47748	4.29376	5.15496	0.790915	1.16707	13.2547	0.00796257	0.0259803	unchanged	2.05818	1.2212	1.41049	2.29332	3.01071	2.84017	0.169252	1.45535	0.557796	0.47507	0.67398	unchanged	1.89625	3.03708	3.30184	2.79148	3.25799	2.55879	2.21147	1.96407
FBgn0031142	r-cup	X	21023390	21025888	-	protein_coding	0.9189	-0.692345	1.9993	0.203273	0.279379	unchanged	0.181762	0.789702	0.0937906	0.467215	0.690069	0.890065	1.68916	-0.741135	30.9275	0.00078621	0.00541442	upregulated	0.274424	0.254416	0.176311	0.865404	0.763278	0.665666	0.537411	0.0818196	1.74487	0.220587	0.434281	unchanged	0.892355	0.674907	2.11318	0.710559	0.651599	0.739206	0.850567	0.85928
FBgn0036767	CG16775	3L	17885948	17886645	-	protein_coding	0.91874	3.77045	107.289	2.73892e-05	0.000308951	unchanged	9.95149	10.0999	8.34736	16.8197	17.5201	18.098	0.191767	2.77645	0.5321	0.488896	0.596201	unchanged	7.72962	7.37808	3.87884	8.17807	7.63278	5.76911	0.507965	2.11304	0.640776	0.444978	0.650319	unchanged	3.45788	3.1335	10.3898	2.38545	8.05613	1.70586	2.21147	2.08682
FBgn0035983	CG4080	3L	9386827	9399227	-	protein_coding	0.917659	3.93902	140.082	1.19307e-05	0.000174098	unchanged	10.8149	9.85049	11.3487	20.9079	19.1686	18.8768	0.239088	3.60514	10.5692	0.0136038	0.0384384	unchanged	11.8002	10.9399	10.4905	13.3705	13.0605	12.7364	0.246236	3.68042	0.725284	0.417498	0.626533	unchanged	10.9313	10.3164	23.4211	9.6433	12.7358	11.4293	12.1206	10.4955
FBgn0032285	CG17108	2L	10692940	10694103	-	protein_coding	0.916536	4.29049	8.07626	0.0269272	0.0527316	unchanged	9.99693	21.4882	9.19148	24.8403	23.4624	27.0728	1.6606	2.99138	37.8245	0.000427607	0.00367381	upregulated	2.24113	3.71448	5.28933	13.8465	11.0675	10.695	-0.28284	4.8438	3.08595	0.114407	0.299126	unchanged	30.4516	26.0321	28.2197	17.764	31.5729	36.1074	28.7917	29.8907
FBgn0037140	SLC22A	3L	21934704	21938636	+	protein_coding	0.916424	4.40024	51.7375	0.000248862	0.00143701	unchanged	13.0869	17.6228	13.3652	28.3444	26.606	26.3682	1.60048	4.15471	175.417	2.69678e-06	0.000305253	upregulated	8.46142	9.97312	7.88992	23.4092	26.9268	29.3337	0.0464826	5.594	0.0947682	0.765525	0.871632	unchanged	52.7605	55.8726	33.5027	52.8352	40.9322	52.6542	47.3766	49.7769
FBgn0038507	CG5863	3R	17411108	17412680	+	protein_coding	0.916062	2.12353	14.2143	0.00795203	0.0198486	unchanged	2.77188	1.99504	4.22058	5.25617	5.52055	5.67417	-0.379465	2.37382	3.91528	0.0874329	0.157311	unchanged	6.17455	6.97101	4.23146	3.93759	4.8765	4.48215	0.174869	1.56855	0.459744	0.515569	0.704934	unchanged	3.90405	3.1335	3.34587	1.67489	2.7841	2.21762	2.46664	3.37574
FBgn0030776	CG4653	X	16704081	16705278	+	protein_coding	0.915871	5.5001	171.918	6.26488e-06	0.000117692	unchanged	34.1259	29.1359	31.7481	56.7277	55.8573	62.2304	-0.0799891	4.87805	0.700377	0.429702	0.540173	unchanged	31.1929	32.0565	27.196	28.4718	31.1672	25.7835	0.908248	4.71537	30.3292	0.000441913	0.0171781	unchanged	25.0975	30.7565	42.8359	36.2385	18.4817	19.788	16.7136	18.1676
FBgn0030913	CG6123	X	18322958	18356191	-	protein_coding	0.915334	1.40288	24.6206	0.00200419	0.00670578	unchanged	1.31778	1.95347	2.06339	3.50411	3.297	3.04106	0.17254	1.36442	1.30619	0.289858	0.3997	unchanged	2.46982	2.18798	2.33612	2.20678	3.01071	2.66266	-0.250288	1.48109	2.09958	0.1828	0.390561	unchanged	2.73284	2.26576	1.80501	2.9945	2.72487	3.24113	2.80687	3.00748
FBgn0035360	CG1246	3L	2648048	2650205	+	protein_coding	0.913117	5.14914	146.865	1.02863e-05	0.000159863	unchanged	27.2644	24.8133	22.4159	45.3588	46.4263	45.0596	0.50034	4.26788	18.6115	0.00332557	0.0139417	unchanged	18.8895	14.7053	14.0167	22.7601	21.8382	22.677	0.800755	5.02186	15.1278	0.00401223	0.0512514	unchanged	29.4477	38.8071	56.7036	37.5581	28.5519	21.0958	24.7515	20.6227
FBgn0029895	CG14441	X	6699508	6719389	+	protein_coding	0.911209	4.79491	43.0422	0.000425175	0.00210395	unchanged	17.631	23.2339	17.3044	37.5719	37.3787	31.9311	0.668683	4.02154	35.1446	0.000535216	0.0042753	unchanged	11.0684	12.0085	14.2812	19.8177	18.1491	21.3901	-0.309715	5.05209	10.7228	0.0102179	0.0821725	unchanged	33.9095	28.5389	28.4839	26.3922	37.9112	32.0702	36.9571	40.4475
FBgn0034501	CG13868	2R	20308777	20316917	-	protein_coding	0.910811	8.24919	17.3738	0.00490226	0.0135188	unchanged	193.986	153.909	294.127	388.295	388.931	399.046	-0.967213	8.77249	43.954	0.000268369	0.00276412	unchanged	609.176	640.57	486.178	259.838	351.32	275.941	0.365585	7.58192	3.2767	0.105254	0.285184	unchanged	275.961	207.437	242.883	129.373	183.988	162.284	157.823	169.278
FBgn0016926	Pino	2L	1114654	1128953	-	protein_coding	0.9103	6.50464	331.031	7.77903e-07	3.01804e-05	unchanged	67.1158	61.3889	62.7928	118.984	113.248	118.416	0.431896	6.63772	23.4732	0.00175235	0.00905472	unchanged	84.111	91.4373	78.5906	120.983	102.364	119.021	0.031973	6.9567	0.0534827	0.822518	0.904437	unchanged	109.871	116.084	151.444	119.425	130.438	118.785	102.408	142.211
FBgn0030237	CG15209	X	10842205	10842995	+	protein_coding	0.910228	4.2551	169.833	6.51083e-06	0.000120956	unchanged	13.1778	12.469	14.3969	24.3341	25.3792	23.6609	0.151623	3.83061	4.36965	0.0740433	0.138701	unchanged	13.9042	13.6367	12.6503	15.3609	14.9687	14.2453	0.463097	3.5957	11.7586	0.0080432	0.0730391	unchanged	10.4852	13.4499	15.4086	15.6323	9.71474	10.2352	10.3769	10.1886
FBgn0266168	lncRNA:CR44874	2L	10051362	10052289	+	ncRNA	0.90844	1.03187	9.91382	0.0177541	0.037475	unchanged	1.2269	1.41315	1.45375	1.51845	2.79861	3.1894	1.186	0.921409	34.4465	0.000568806	0.00444354	upregulated	1.41786	0.966782	0.881555	2.59621	2.58667	2.26326	-1.23495	1.75076	18.7236	0.00212798	0.036898	downregulated	2.11934	1.68727	2.81757	1.06584	4.97584	4.77641	5.27351	3.43712
FBgn0030398	Cpr11B	X	12553124	12554235	+	protein_coding	0.908232	2.83351	20.7715	0.00312517	0.00953128	unchanged	4.40774	6.48387	3.84541	8.79922	8.31917	10.0132	-0.74465	2.55605	13.3211	0.00786565	0.0257272	unchanged	5.71717	9.36253	6.83205	4.41356	3.64677	4.97031	0.0995705	3.55445	0.147933	0.709856	0.839319	unchanged	13.9988	15.8603	11.9307	6.09051	12.8543	11.941	11.0999	9.32932
FBgn0038337	CG6125	3R	15402598	15407070	-	protein_coding	0.908118	6.31752	89.2505	4.82978e-05	0.000450499	unchanged	54.1198	63.6334	50.2249	98.4656	102.705	106.659	0.455144	5.78211	19.8131	0.00280728	0.0124664	unchanged	41.0264	51.9518	46.0612	57.7657	68.6526	63.9483	0.288288	6.2147	6.52346	0.0320813	0.149674	unchanged	71.7788	76.3127	95.5333	79.3289	76.5925	64.1972	62.6868	65.2439
FBgn0039809	CG15547	3R	30881792	30883503	-	protein_coding	0.907097	1.77841	21.3474	0.00291254	0.00899812	unchanged	1.86307	2.07816	3.09509	4.63322	3.98707	4.22781	0.129956	1.74238	0.417278	0.538444	0.640761	unchanged	3.24735	2.18798	3.83476	3.72124	3.22273	3.23957	0.736732	1.86711	3.23201	0.107311	0.288105	unchanged	2.73284	7.71322	5.15087	1.87791	2.66563	2.55879	2.08389	3.37574
FBgn0264904	asRNA:CR44095	3R	14568962	14569871	+	ncRNA	0.906832	0.562322	11.9071	0.0119314	0.0274401	unchanged	0.817931	0.706576	1.40686	1.79099	1.57182	1.96556	0.670983	0.320547	13.2303	0.00799869	0.026039	unchanged	0.914748	0.865016	0.881555	1.51446	1.52656	1.1982	0.205329	-0.365621	0.277194	0.611852	0.774483	unchanged	0.50195	0.337453	0.924516	1.06584	0.533126	0.739206	0.722982	0.491017
FBgn0261386	Gpa2	Unmapped_Scaffold_8_D1580_D1567	3093	3576	-	protein_coding	0.905318	0.0582171	8.77588	0.0228285	0.0460613	unchanged	0.545287	0.914392	0.515848	1.55738	0.958429	1.14967	0.50853	0.205789	2.80069	0.137181	0.22366	unchanged	0.594586	1.01767	1.01379	0.865404	1.31453	1.55322	-0.00912383	0.79974	0.00131563	0.971894	0.98577	unchanged	2.11934	1.9283	1.01256	1.47187	1.65861	2.04703	1.61608	1.28892
FBgn0029990	CG2233	X	8035741	8037517	-	protein_coding	0.904211	10.0043	175.001	5.92303e-06	0.000113663	unchanged	741.863	651.213	779.822	1305.91	1328.31	1330.98	-0.128454	9.91747	0.661399	0.442267	0.55225	unchanged	1040.8	1006.73	983.331	697.689	1124.61	947.997	-0.297327	9.73032	18.0363	0.00238517	0.0389234	unchanged	746.567	778.264	740.845	759.233	868.403	1006.68	884.377	1007.57
FBgn0050411	CG30411	2R	23415939	23417238	+	protein_coding	0.903468	3.35044	96.437	3.80708e-05	0.000384224	unchanged	7.7249	6.31762	7.31567	12.5369	12.4212	13.9814	-0.974425	3.10046	58.1153	0.000110344	0.00163244	unchanged	10.0165	13.3314	10.5787	5.6684	5.42776	6.12413	0.775417	2.26869	5.10043	0.0516213	0.192861	unchanged	4.12714	4.48331	10.742	3.95883	3.79112	3.80975	2.97698	3.37574
FBgn0003888	betaTub60D	2R	24305881	24313099	+	protein_coding	0.902618	6.18585	83.619	5.89557e-05	0.000513668	unchanged	46.1222	58.812	48.7242	93.4431	92.7376	94.3469	0.399072	5.79423	49.8459	0.000180447	0.00221193	unchanged	47.5669	48.5935	47.2073	61.5735	66.6172	60.62	-0.1727	5.76336	3.56411	0.0931667	0.267217	unchanged	48.6334	47.4845	57.364	48.521	62.9681	58.7953	53.3305	56.0987
FBgn0264999	lncRNA:CR44150	2L	9669640	9671070	-	ncRNA	0.90225	0.00196878	11.4587	0.0129922	0.0293317	unchanged	0.590728	0.623449	0.703429	1.44058	0.805081	1.26093	0.845248	-0.00734638	6.3369	0.0392439	0.0856123	unchanged	0.731798	0.763249	0.440777	0.908674	1.61137	0.931932	1.3078	-0.545432	17.8688	0.00245359	0.0394944	upregulated	0.892355	0.674907	0.792442	0.913576	0.177709	0.28431	0.467812	0.368263
FBgn0051792	CG31792	2L	18997448	19002713	+	protein_coding	0.901621	5.90075	90.3144	4.65742e-05	0.000441342	unchanged	42.7142	46.634	36.8128	73.4696	75.5242	81.1443	0.873213	5.33788	126.821	8.21311e-06	0.000499357	unchanged	30.5983	28.9526	25.9177	53.1358	54.0231	49.1705	0.444079	6.31451	19.6611	0.00183	0.0344468	unchanged	84.8853	104.418	76.9989	97.7527	75.8816	62.4913	66.0465	66.5942
FBgn0050106	CCHa1-R	2R	17646848	17665068	-	protein_coding	0.90129	0.593004	25.2195	0.00188002	0.00638076	unchanged	0.817931	1.08064	1.07859	1.59632	2.03187	1.81722	0.749868	0.165938	12.8123	0.00864979	0.0275378	unchanged	0.914748	0.712366	0.661166	1.42792	1.27213	1.15382	-0.283446	0.182112	1.93822	0.198805	0.409034	unchanged	0.836583	1.06057	0.96854	0.812068	1.12549	1.08038	1.40344	0.920657
FBgn0053126	NLaz	2L	1359837	1361821	-	protein_coding	0.901024	1.76478	30.6503	0.00110788	0.00425356	unchanged	2.49923	2.61849	1.82892	4.0492	3.91039	4.74701	-0.230226	1.29666	0.8066	0.398322	0.509759	unchanged	2.56129	3.51095	1.67495	2.16351	2.12022	2.26326	0.300279	1.15763	1.62562	0.235674	0.451398	unchanged	2.06357	2.5068	2.72952	1.97942	2.84334	1.53527	1.70113	1.59581
FBgn0037387	CG1213	3R	5841170	5846568	+	protein_coding	0.900102	4.98014	75.432	8.06665e-05	0.000639976	unchanged	19.1759	25.2289	22.1346	40.2584	40.1007	40.943	-0.010373	5.26322	0.00122831	0.972999	0.982344	unchanged	26.6192	59.5843	29.3117	37.3854	42.786	34.2152	0.122093	5.61419	1.6323	0.234791	0.450192	unchanged	46.0678	53.4623	56.5716	45.8311	44.2495	46.6837	45.5053	51.9251
FBgn0004885	tok	3R	24719697	24749125	+	protein_coding	0.899747	5.7267	260.745	1.6693e-06	4.88617e-05	unchanged	35.5346	39.1942	37.188	66.8507	67.9335	69.0171	-0.129048	5.47284	3.31654	0.110435	0.188367	unchanged	42.3986	49.4077	47.1632	40.7173	42.574	43.6233	-0.185942	6.20271	0.54215	0.481142	0.678881	unchanged	55.5491	60.2595	106.143	49.6884	100.702	73.9206	68.7683	71.6885
FBgn0038243	CG8066	3R	14567611	14568847	-	protein_coding	0.89966	4.84156	241.766	2.12419e-06	5.53427e-05	unchanged	19.4486	21.2388	19.7898	36.1313	36.0753	37.939	0.362408	4.58094	40.1318	0.000356256	0.00327054	unchanged	20.5361	21.371	20.6725	26.9573	26.7147	26.671	0.275818	4.48564	4.25114	0.070714	0.228719	unchanged	22.3646	25.5018	29.3644	19.4896	22.2728	18.537	20.9665	19.3952
FBgn0026061	Mipp1	3L	16563448	16573334	-	protein_coding	0.898183	6.42382	365.609	5.65547e-07	2.47179e-05	unchanged	61.3903	57.8561	62.6052	107.148	110.104	113.335	0.307774	5.73673	20.3385	0.00261325	0.0118571	unchanged	51.5003	44.7773	46.4579	56.9003	61.6559	57.9129	0.66491	6.06481	54.2555	5.40858e-05	0.00707497	unchanged	79.2523	82.2904	72.9047	91.0531	53.9642	47.3092	58.8167	47.9355
FBgn0034715	Oatp58Db	2R	22221180	22223499	-	protein_coding	0.897284	2.29877	19.978	0.00345275	0.01029	unchanged	4.40774	2.36911	3.47025	6.03486	6.09561	6.41589	0.451104	2.3931	4.25052	0.0772767	0.143416	unchanged	4.34505	5.64805	3.12952	6.70688	6.14863	4.97031	2.201	1.77071	184.411	4.17073e-07	0.000431004	upregulated	4.406	5.88133	5.72319	5.37995	0.94778	1.13724	1.31838	1.28892
FBgn0031547	Sr-CIV	2L	3522521	3524056	-	protein_coding	0.896202	3.6204	58.056	0.00017705	0.00111982	unchanged	9.40621	6.98263	9.51974	15.7685	15.5649	15.6132	0.0234526	3.15004	0.0485935	0.831683	0.881473	unchanged	7.72962	9.71871	8.72739	9.08674	9.24415	8.20988	0.577761	3.63485	35.4259	0.000257085	0.0135547	unchanged	14.5565	16.4388	14.4401	13.0946	10.6625	10.1214	8.8459	10.1272
FBgn0041184	Socs36E	2L	18138675	18152417	-	protein_coding	0.895595	5.04856	390.972	4.55908e-07	2.1506e-05	unchanged	23.2656	22.652	24.1042	41.5822	42.2859	43.2053	0.611474	4.93631	26.2033	0.00127903	0.00735216	unchanged	22.3198	28.2402	21.9066	34.3565	41.005	35.1472	-0.142586	4.99587	0.173642	0.687102	0.825449	unchanged	26.5476	26.0803	51.7729	14.7695	42.7686	33.378	30.4503	27.7425
FBgn0027550	CG6495	2L	10761116	10764971	+	protein_coding	0.895067	2.01755	42.451	0.00044245	0.00215969	unchanged	2.63556	2.90943	2.81372	5.37298	4.21709	5.59999	-0.102309	1.78278	0.372102	0.560715	0.660395	unchanged	3.56752	4.01978	2.86505	3.3318	3.60437	2.75142	0.055509	1.46177	0.134304	0.727178	0.848998	unchanged	3.0117	2.36217	2.90562	2.4362	2.96181	2.55879	2.72181	2.20958
FBgn0038349	AOX3	3R	15542748	15548188	-	protein_coding	0.894988	6.19518	252.54	1.84856e-06	5.12808e-05	unchanged	49.712	54.3232	51.2566	94.4943	90.6674	96.6833	0.650141	6.23155	144.555	5.24968e-06	0.00041071	unchanged	58.8183	59.5334	56.9044	94.5886	91.7206	88.3561	0.0973803	6.95561	1.90239	0.202614	0.41347	unchanged	131.288	131.8	108.829	137.493	122.264	121.173	122.524	116.187
FBgn0043806	CG32032	3L	9093053	9094856	+	protein_coding	0.894506	3.95691	99.0139	3.50995e-05	0.000365964	unchanged	10.1787	11.9702	10.5514	18.2603	20.4721	20.6569	0.0502303	3.84639	0.411492	0.541197	0.643145	unchanged	13.4468	14.9597	13.7523	14.8417	13.6542	15.0884	0.266	3.79177	5.22445	0.0494067	0.187911	unchanged	14.5008	15.7157	15.4086	13.9067	15.2237	10.6901	11.5677	12.7664
FBgn0033999	CG8093	2R	15214060	15215686	-	protein_coding	0.894484	3.18929	18.2073	0.00436369	0.0123549	unchanged	8.27019	4.32258	6.61224	10.7849	12.2296	11.6821	-0.298182	2.71318	0.165948	0.695644	0.774514	unchanged	9.7878	5.39363	6.21496	13.5003	1.61137	2.26326	3.82458	4.06851	9.71997	0.0130628	0.0939936	unchanged	2.28666	5.83312	103.986	7.86691	4.02806	1.70586	1.74366	1.3503
FBgn0036759	CG5577	3L	17838650	17841427	-	protein_coding	0.894008	5.13153	277.28	1.37168e-06	4.34632e-05	unchanged	25.9466	24.6886	23.5883	43.9182	43.9727	46.6913	0.257661	4.56327	5.68686	0.0477668	0.0995818	unchanged	23.1431	21.4727	19.7468	23.063	24.4249	29.3781	-0.124105	5.07519	2.64961	0.139584	0.33433	unchanged	29.0573	33.2151	31.7857	33.5485	36.6672	37.4152	32.4066	34.5553
FBgn0038414	CG6901	3R	16323415	16325128	+	protein_coding	0.893896	2.71009	39.0786	0.00056077	0.00256174	unchanged	4.90759	3.94851	4.83022	6.96929	8.20416	9.60529	1.62906	1.94742	29.4128	0.000912457	0.00594886	upregulated	2.33261	1.01767	2.07165	4.62991	4.96131	7.3667	0.752743	2.48218	4.05155	0.0764486	0.238604	unchanged	3.79251	4.48331	12.4149	6.24277	4.67966	3.92348	4.67812	3.06886
FBgn0019650	toy	4	989725	1007922	+	protein_coding	0.892121	3.66761	50.5162	0.000266937	0.00151316	unchanged	7.81578	10.5986	8.30047	16.7419	15.9099	15.8357	-0.0761738	2.83654	0.69232	0.432249	0.542734	unchanged	7.27224	7.27631	7.18467	6.14437	7.12393	7.32233	-0.146521	3.03763	2.83458	0.12811	0.31789	unchanged	7.08307	8.14709	7.79235	7.51163	7.99689	8.47244	8.67578	9.14519
FBgn0050272	MFS1	2R	22829644	22831877	+	protein_coding	0.892008	4.9582	91.8781	4.4184e-05	0.000427065	unchanged	19.903	24.7717	21.1029	39.5965	40.8674	38.7549	0.777871	3.55605	10.7684	0.0130356	0.0372545	unchanged	11.4343	7.83603	6.47943	11.1637	15.4776	17.4848	0.648438	2.7186	5.98086	0.0382024	0.164497	unchanged	6.35803	7.6168	7.22003	10.1508	7.93766	4.77641	4.21031	3.37574
FBgn0263076	Klp54D	2R	17557031	17563406	+	protein_coding	0.891961	0.243211	14.8087	0.0072189	0.0183349	unchanged	0.817931	0.914392	0.562743	1.32378	1.6485	1.22384	-0.33563	-0.223919	1.517	0.256989	0.364	unchanged	0.960485	1.01767	0.617088	0.562513	0.720874	0.754421	0.119497	-0.0364525	0.172598	0.687986	0.825839	unchanged	0.780811	1.30161	0.704393	0.812068	0.592362	0.682344	1.02068	1.04341
FBgn0051676	CG31676	2L	20840750	20849182	+	protein_coding	0.891468	4.67639	102.038	3.19869e-05	0.000342858	unchanged	18.4034	19.7426	15.9444	31.1866	33.3917	33.4145	0.816753	4.39138	152.11	4.40744e-06	0.000378187	unchanged	14.3158	15.1632	15.868	27.0006	26.1635	26.6266	-0.225391	4.55852	6.55941	0.0317208	0.148866	unchanged	19.6876	22.4165	23.5091	20.1494	27.3671	23.484	26.4526	24.4895
FBgn0034728	rad50	2R	22421013	22425482	+	protein_coding	0.891256	3.7985	112.437	2.36849e-05	0.000279007	unchanged	10.4513	9.93362	8.957	18.9222	16.9834	17.2079	0.620276	3.48751	22.425	0.00199302	0.00991848	unchanged	9.46764	7.37808	9.38856	15.3609	12.7213	12.2483	0.197749	4.20975	2.55286	0.146124	0.343367	unchanged	19.7434	19.2348	22.6286	16.2921	18.5409	18.5939	17.0113	14.7919
FBgn0032415	rho-6	2L	12130516	12133411	-	protein_coding	0.890904	-0.350675	11.3137	0.0133618	0.0299577	unchanged	0.318084	0.581886	0.562743	0.934431	0.958429	0.778807	NA	NA	NA	NA	NA	unchanged	NA	NA	NA	NA	NA	NA	-0.264076	-0.173383	0.930262	0.361129	0.577836	unchanged	0.836583	0.433869	0.660368	0.913576	0.888544	1.02352	0.808039	0.736526
FBgn0052544	CG32544	X	18860284	18861964	+	protein_coding	0.890813	0.193178	22.8484	0.00244062	0.00780824	unchanged	0.681609	0.789702	0.750325	1.16804	1.57182	1.29801	-0.244207	-0.162909	0.929704	0.386681	0.498581	unchanged	0.86901	1.01767	0.749322	0.562513	0.890491	0.754421	0.204087	0.193596	0.348049	0.570392	0.744622	unchanged	1.28276	1.73547	0.528295	0.913576	1.24396	0.796068	0.935624	0.920657
FBgn0039439	TwdlK	3R	26627885	26628724	-	protein_coding	0.890478	6.37535	0.464552	0.518957	0.598492	unchanged	25.5376	0.332506	151.331	103.06	104.277	111.703	-2.17796	9.38419	85.0906	3.15544e-05	0.00089671	downregulated	797.843	1520.7	963.98	220.721	237.337	266.976	NA	NA	NA	NA	NA	unchanged	NA	NA	NA	NA	NA	NA	NA	NA
FBgn0031209	Ir21a	2L	21823	25155	-	protein_coding	0.889177	-0.0989375	12.6685	0.0103762	0.0245056	unchanged	0.817931	0.415633	0.562743	1.0123	1.07344	1.14967	-0.345811	-0.0133739	3.12667	0.187493	0.284811	unchanged	0.914748	1.06855	1.05787	0.865404	0.720874	0.798799	NA	NA	NA	NA	NA	unchanged	NA	NA	NA	NA	NA	NA	NA	NA
FBgn0039807	CG15546	3R	30874365	30876186	-	protein_coding	0.889162	3.228	46.1852	0.000346745	0.00182924	unchanged	5.40743	7.6892	6.56534	11.7972	11.7695	12.053	-0.779689	3.2788	30.694	0.000804148	0.00550373	unchanged	10.7025	14.0438	11.8569	8.1348	6.95431	6.1685	-0.13872	3.50508	0.738317	0.413508	0.623551	unchanged	11.4333	10.0272	8.98101	12.1303	14.6906	9.66654	13.3964	9.69759
FBgn0050357	CG30357	2R	8720100	8721624	-	protein_coding	0.888772	0.587071	28.2211	0.00138879	0.00503594	unchanged	1.04513	0.914392	1.0317	1.51845	2.03187	1.8543	0.230373	0.708471	1.37624	0.278288	0.387564	unchanged	1.64655	1.42473	1.1901	1.68754	1.39934	1.90824	0.76317	0.262842	11.1171	0.00931314	0.0779919	unchanged	1.11544	1.73547	1.36476	1.2181	0.592362	0.85293	0.978152	0.797903
FBgn0011746	ana	2R	9062295	9077554	+	protein_coding	0.888569	2.97084	62.0298	0.00014536	0.000978937	unchanged	6.31624	5.44479	4.68953	9.92832	10.1594	9.64237	0.376745	2.35458	12.7468	0.00875805	0.0277752	unchanged	4.528	3.91801	4.62816	5.23569	5.97901	5.76911	-0.305241	2.85345	1.56143	0.24439	0.459772	unchanged	7.25039	7.90605	6.47161	3.70506	10.6625	7.22147	7.39993	6.4446
FBgn0027589	CG1688	2R	9766364	9806875	-	protein_coding	0.887504	-0.0400281	11.3125	0.0133649	0.0299584	unchanged	0.72705	0.665012	0.468953	1.0123	0.920092	1.44636	0.450921	-0.00593934	2.54829	0.15349	0.243767	unchanged	0.731798	0.661483	0.881555	0.908674	0.805683	1.42009	-0.0802839	0.0709357	0.175695	0.721196	0.845089	unchanged	0.948127	1.01236	0.836467	0.862822	0.770071	1.08038	1.02068	1.04341
FBgn0266742	lncRNA:CR45215	3R	8316984	8318006	+	ncRNA	0.887335	0.049096	18.1995	0.00436836	0.0123615	unchanged	0.681609	0.789702	0.515848	1.16804	1.3418	1.11258	0.537716	-0.459094	2.45918	0.159875	0.251751	unchanged	0.503111	0.763249	0.308544	0.649053	0.763278	0.843177	0.437383	-0.0490559	1.60673	0.238194	0.454486	unchanged	1.05967	0.530284	1.40879	0.913576	0.829307	0.511758	0.637925	0.982034
FBgn0035779	CG8562	3L	7398285	7399912	+	protein_coding	0.88732	7.17005	141.717	1.15048e-05	0.000170865	unchanged	112.375	100.916	93.4154	178.204	190.919	184.206	0.351998	5.68381	1.88035	0.211726	0.312407	unchanged	65.9076	34.6515	34.6892	64.386	48.6378	59.3774	1.37248	6.44587	16.2782	0.0032412	0.0457232	upregulated	93.1953	96.126	147.306	160.231	84.7078	37.3015	43.5916	29.7065
FBgn0038682	CG5835	3R	19148632	19153686	-	protein_coding	0.887005	4.89365	152.638	9.11284e-06	0.000148977	unchanged	19.3123	21.8623	21.9001	38.5842	36.0369	39.237	0.344404	4.83314	16.0126	0.00494524	0.0184301	unchanged	24.8811	24.831	25.3888	31.2844	35.45	28.4905	0.154939	4.80644	1.71048	0.224798	0.439641	unchanged	24.9302	28.5389	34.9995	27.8133	29.6774	24.9056	25.8147	25.7784
FBgn0034716	Oatp58Dc	2R	22223681	22228574	-	protein_coding	0.885886	6.49996	172.672	6.17891e-06	0.000116486	unchanged	63.7532	69.2028	59.6977	112.832	117.12	117.526	0.783238	6.39953	66.2943	7.1935e-05	0.00132105	unchanged	63.0261	65.4868	57.4333	112.978	113.686	92.8826	0.487733	7.01894	29.6807	0.000475911	0.0178191	unchanged	144.896	168.341	138.457	149.116	123.271	101.385	97.5175	111.952
FBgn0030073	CG10962	X	8972908	8974255	-	protein_coding	0.883895	6.64951	25.4352	0.00183777	0.00627314	unchanged	82.7928	50.7487	80.8475	123.851	127.816	133.658	1.5687	7.4335	105.107	1.55333e-05	0.000648134	upregulated	92.8011	85.2804	83.2629	200.687	260.575	313.307	-0.847966	7.10833	104.69	4.17898e-06	0.00227292	unchanged	102.844	102.875	90.7346	94.7582	155.436	188.554	173.048	196.161
FBgn0037324	Orco	3R	5407183	5412406	-	protein_coding	0.883866	-0.611175	10.34	0.0162384	0.0348767	unchanged	0.318084	0.540322	0.328267	0.817627	0.651732	0.704635	0.529342	-0.584586	1.9965	0.199628	0.298572	unchanged	0.320162	0.661483	0.440777	0.735593	0.848087	0.443777	-0.415475	-0.779507	1.30938	0.283353	0.502654	unchanged	0.557722	0.530284	0.308172	0.253771	0.651599	0.739206	0.467812	0.368263
FBgn0037817	Cyp12e1	3R	10434789	10436704	+	protein_coding	0.883067	5.13066	209.541	3.34812e-06	7.51606e-05	unchanged	26.2647	25.0627	23.2132	45.3588	42.9376	45.8384	0.100207	4.69774	1.99983	0.199295	0.2982	unchanged	26.4362	24.5766	23.8901	26.8708	25.2306	28.0911	-0.00110813	5.29858	3.63585e-05	0.995326	0.997417	unchanged	30.6747	38.2286	54.1502	32.0259	42.7093	34.7427	39.5088	41.1227
FBgn0017581	Lk6	3R	11750931	11764457	-	protein_coding	0.882496	8.21715	231.624	2.43481e-06	6.07737e-05	unchanged	225.931	200.751	208.825	386.153	388.164	368.005	0.548913	7.91124	77.6308	4.27959e-05	0.00102691	unchanged	199.415	185.928	200.995	289.651	271.006	295.999	-0.008733	8.33795	0.00129307	0.972136	0.98577	unchanged	225.933	284.714	498.71	263.465	384.917	300.743	313.391	306.64
FBgn0020762	Atet	2L	4333913	4345776	+	protein_coding	0.882483	5.29649	185.146	4.95655e-06	9.92052e-05	unchanged	27.128	30.0502	26.4489	50.3424	49.685	50.4741	1.0955	5.17453	206.858	1.52336e-06	0.000245584	upregulated	24.3323	21.9816	22.5237	46.0395	53.4719	47.4398	-0.2111	5.35586	2.97401	0.120261	0.306784	unchanged	36.2519	37.6502	44.4648	31.6706	48.6922	38.6093	48.0145	41.1227
FBgn0034978	CG3257	2R	24116792	24123263	+	protein_coding	0.881956	2.06983	24.5576	0.00201789	0.00673342	unchanged	2.27203	2.99256	3.47025	5.95699	4.71547	5.0437	0.349095	1.74366	4.86185	0.062419	0.121883	unchanged	2.33261	2.79858	3.43806	3.37508	3.77399	3.77211	-0.0635945	2.10778	0.251384	0.628684	0.786922	unchanged	4.07137	4.91718	3.61001	3.75581	4.79814	3.92348	4.29536	4.2964
FBgn0036725	CG18265	3L	17439401	17457461	+	protein_coding	0.881448	2.33297	45.4755	0.000362684	0.00188617	unchanged	3.49893	3.82382	3.18888	7.04716	6.32563	5.56291	0.262335	1.86406	2.15826	0.184323	0.280974	unchanged	3.70473	3.10388	2.86505	4.32702	3.01071	4.26026	-0.304977	2.34508	8.97646	0.0158281	0.103172	unchanged	4.79641	4.72435	3.78611	4.41562	5.68668	5.17444	5.65627	5.6467
FBgn0035583	CG13704	3L	4898900	4900869	+	protein_coding	0.881267	4.95384	142.367	1.13407e-05	0.000169367	unchanged	20.312	23.9404	21.6656	39.5965	39.7556	39.2	0.405432	4.25702	19.1465	0.00308088	0.0132822	unchanged	18.6151	14.9088	15.5594	21.6351	21.923	21.3901	0.629938	4.77891	11.0427	0.00947607	0.0787184	unchanged	29.615	29.6959	44.4208	27.6103	27.6633	18.537	20.6262	19.5793
FBgn0063491	GstE9	2R	18409048	18409835	+	protein_coding	0.880191	6.30969	243.826	2.06755e-06	5.43965e-05	unchanged	54.6196	59.3108	55.3364	97.2976	103.127	103.656	1.6601	6.62271	279.627	5.3246e-07	0.00016769	upregulated	52.9639	42.284	46.6783	160.1	136.881	151.017	0.19005	6.57192	3.05029	0.116231	0.302097	unchanged	93.9204	106.587	85.3636	116.481	84.7078	98.1438	95.3911	78.8696
FBgn0045759	bin	3L	6990622	6994447	+	protein_coding	0.879091	0.131012	22.7354	0.0024725	0.00787349	unchanged	0.681609	0.789702	0.656534	1.20697	1.15012	1.48344	0.459077	-0.584364	1.99931	0.199347	0.298236	unchanged	0.457374	0.508833	0.484855	0.475972	0.593661	0.931932	0.0773358	-0.108339	0.0606447	0.811256	0.898308	unchanged	0.948127	0.626699	1.10061	0.659805	0.94778	0.682344	1.06321	0.491017
FBgn0260487	CG42534	3R	27340622	27372574	+	protein_coding	0.877953	-0.140183	7.07929	0.034625	0.0646157	unchanged	0.363525	0.581886	0.79722	1.05123	1.30346	0.778807	-0.484597	0.216629	4.00739	0.0844753	0.15346	unchanged	1.50933	0.915899	1.32233	0.995214	0.932896	0.754421	NA	NA	NA	NA	NA	unchanged	NA	NA	NA	NA	NA	NA	NA	NA
FBgn0043458	CG12084	3L	1490951	1496643	-	protein_coding	0.877302	5.48372	248.599	1.94364e-06	5.26898e-05	unchanged	31.3086	32.5025	31.7012	53.6908	57.4291	60.1165	0.967044	5.33306	98.0952	1.96015e-05	0.000716702	unchanged	28.2657	27.5279	25.8296	60.4917	47.7049	51.1231	-0.146649	5.19213	3.70983	0.0877172	0.257671	unchanged	35.9173	31.7206	37.5089	32.0767	37.6743	38.8936	40.0617	37.5014
FBgn0050163	Cpr60D	2R	24662682	24663406	-	protein_coding	0.876829	6.48322	39.5886	0.00054042	0.00249324	unchanged	52.2113	61.3058	77.7524	115.519	110.833	116.339	-1.92397	7.64754	47.2242	0.000214142	0.00244044	downregulated	201.016	458.662	292.147	77.4969	80.4411	92.7495	0.608637	6.67331	10.3966	0.0110504	0.0853292	unchanged	104.852	117.723	164.432	100.138	87.6104	83.9852	91.8187	61.4999
FBgn0265540	asRNA:CR44390	2R	17023652	17026993	-	ncRNA	0.876722	-0.1754	16.1266	0.00588304	0.0155366	unchanged	0.454406	0.581886	0.656534	0.856561	1.0351	1.14967	0.57308	-0.331809	2.19207	0.181331	0.277606	unchanged	0.594586	0.712366	0.3967	0.475972	0.890491	1.15382	-0.551856	0.599519	1.19775	0.303474	0.522771	unchanged	1.17122	0.674907	2.3333	0.304525	1.59938	1.81958	1.53102	1.84131
FBgn0039916	Ekar	4	636131	646556	-	protein_coding	0.87625	-0.174548	10.2632	0.0164983	0.0352975	unchanged	0.817931	0.415633	0.468953	0.895496	1.07344	1.0755	0.935324	-0.632828	3.25834	0.113082	0.19187	unchanged	0.137212	0.712366	0.308544	0.605783	0.593661	0.97631	NA	NA	NA	NA	NA	unchanged	NA	NA	NA	NA	NA	NA	NA	NA
FBgn0020386	Pdk1	3L	129450	145895	+	protein_coding	0.875758	6.0744	171.32	6.33417e-06	0.000118785	unchanged	45.168	50.3331	48.5366	89.277	86.872	81.7377	0.593418	5.75669	73.2742	5.17904e-05	0.00113452	unchanged	41.2094	44.6246	43.2403	69.8814	61.4439	63.1495	-0.220214	6.20557	3.19737	0.108941	0.290978	unchanged	66.8151	70.576	75.5021	57.0985	90.0983	71.7598	89.4371	67.9445
FBgn0043364	cbt	2L	476446	479688	-	protein_coding	0.875285	5.52045	77.9884	7.29041e-05	0.000597289	unchanged	35.5346	34.6222	27.9027	58.0126	60.8794	56.6304	-0.363061	5.62996	13.8557	0.00713721	0.0239936	unchanged	53.7414	58.1596	55.0531	39.2028	40.4962	49.9693	0.134277	5.93537	1.64714	0.232848	0.448485	unchanged	55.2702	59.8257	66.1689	72.1725	64.686	60.5012	56.1374	53.0298
FBgn0036752	Adgf-A	3L	17751731	17764158	-	protein_coding	0.874808	5.7069	104.67	2.95663e-05	0.000324787	unchanged	39.9877	39.0279	32.6391	64.4757	65.6332	69.7218	0.807001	4.86756	53.1818	0.000146763	0.0019231	unchanged	22.64	17.86	22.9204	40.1547	34.3051	36.4341	0.608887	5.45273	10.4765	0.0108389	0.0848551	unchanged	39.7656	43.9654	49.7037	75.7253	33.8831	34.2878	33.9801	37.0718
FBgn0036877	CG9452	3L	19501010	19503870	-	protein_coding	0.87439	3.17751	38.1129	0.000602132	0.00270001	unchanged	7.77034	5.36166	6.04949	12.4591	10.8111	10.9775	0.0491127	2.53786	0.168272	0.69365	0.773348	unchanged	6.44897	4.83391	5.5538	5.49531	5.93661	5.99099	1.08693	2.54395	16.5477	0.00308784	0.0446291	upregulated	5.96762	6.02595	12.0627	6.5473	3.31723	4.20779	3.01951	4.17365
FBgn0004895	FoxL1	3L	4018878	4021279	+	protein_coding	0.874238	-1.10506	3.93323	0.0907567	0.143952	unchanged	0.454406	0.12469	0.234476	0.584019	0.383372	0.482119	NA	NA	NA	NA	NA	unchanged	NA	NA	NA	NA	NA	NA	NA	NA	NA	NA	NA	unchanged	NA	NA	NA	NA	NA	NA	NA	NA
FBgn0085415	CG34386	2R	18062415	18093628	+	protein_coding	0.873807	1.69312	43.1417	0.000422354	0.00209295	unchanged	2.13571	2.57692	1.9696	3.77666	4.14041	4.07947	0.818776	1.04366	17.5343	0.00389907	0.0156139	unchanged	1.8295	1.27208	1.14602	2.63948	2.33224	2.52953	1.89105	0.551621	19.5548	0.00186107	0.0346529	upregulated	1.89625	0.964152	3.74209	1.72564	0.592362	0.454896	0.722982	0.491017
FBgn0036638	CG13033	3L	16544567	16545628	-	protein_coding	0.872726	4.76196	13.4877	0.00898676	0.0218308	unchanged	13.9957	27.0993	16.6478	35.8198	32.8933	34.8238	-0.933139	4.41263	12.4751	0.00922568	0.0288625	unchanged	20.1702	41.0628	22.5678	16.0965	13.8238	13.8459	-0.316925	4.96956	5.49491	0.0449774	0.178356	unchanged	33.4633	29.4549	20.5154	27.3058	35.3048	39.2916	32.9169	31.8547
FBgn0027109	NPF	3R	16609220	16611325	+	protein_coding	0.872581	1.57272	42.6618	0.000436185	0.00213859	unchanged	1.90851	1.95347	2.29787	3.73772	3.25866	4.00529	0.354131	1.40331	5.23868	0.0550892	0.11089	unchanged	2.28687	1.98445	2.42428	3.07218	3.09552	2.3964	0.0268783	1.59814	0.0291225	0.868443	0.931023	unchanged	3.29056	2.60321	2.5094	3.34978	2.96181	2.78624	2.50917	3.43712
FBgn0263131	CG43373	3L	16491838	16543370	-	protein_coding	0.871899	1.5682	42.793	0.000432347	0.00212417	unchanged	2.27203	2.11973	1.73513	3.38731	3.79538	3.78278	0.570757	1.14738	9.47948	0.0173489	0.0465383	unchanged	1.87523	1.88268	1.36641	2.12024	2.67147	2.7958	-0.337919	1.41154	6.49555	0.0323648	0.150453	unchanged	2.0078	2.16934	2.20123	2.58847	3.08028	2.72938	2.93446	2.76197
FBgn0004619	GluRIA	3L	6624032	6635059	+	protein_coding	0.871586	1.96715	48.8233	0.00029494	0.00163059	unchanged	2.9082	2.4938	2.76682	5.48978	4.52379	4.56158	0.13499	1.82656	0.892817	0.375502	0.487591	unchanged	2.74424	3.71448	3.43806	3.85105	3.34994	3.63897	0.134855	2.05323	0.594787	0.461236	0.663262	unchanged	5.35413	4.29048	3.43392	3.80657	4.26501	3.86662	3.01951	4.41915
FBgn0035544	CG15021	3L	4436721	4438311	+	protein_coding	0.871584	5.02599	6.63195	0.039031	0.0711636	unchanged	14.2684	36.8251	18.2423	37.6498	43.7811	42.9827	-0.18266	4.12393	0.60525	0.461512	0.57112	unchanged	11.9832	24.6275	18.8212	17.5244	15.3928	15.7985	-0.176274	5.13162	1.32723	0.280315	0.49978	unchanged	32.1806	33.5525	39.5781	24.7173	42.4132	39.7465	35.5112	31.5478
FBgn0033397	Cyp4p3	2R	9242320	9244410	+	protein_coding	0.871498	5.85256	107.808	2.69825e-05	0.000306718	unchanged	42.8051	44.5974	36.297	74.5598	72.3422	73.9867	-0.059535	5.32062	0.818347	0.395083	0.506712	unchanged	37.9163	43.4543	40.7719	38.5105	38.4183	40.1175	-0.0850421	6.72514	1.07439	0.328219	0.54657	unchanged	90.7414	113.866	104.162	98.2094	113.319	109.801	101.303	113.364
FBgn0031170	ABCA	X	21292308	21306665	-	protein_coding	0.871051	5.54576	364.401	5.71587e-07	2.47796e-05	unchanged	32.9899	33.9988	33.0143	60.154	59.1543	59.1523	0.615216	5.1341	53.0277	0.000148132	0.0019268	unchanged	28.3114	29.9194	24.7717	44.7847	41.0474	41.0938	-0.064733	5.05939	0.128882	0.728249	0.8495	unchanged	28.7785	28.8282	43.2761	27.6103	42.6501	29.3977	31.3434	33.4505
FBgn0052214	CG32214	3L	19467346	19468160	+	protein_coding	0.869776	2.20856	0.889863	0.379125	0.462904	unchanged	2.27203	0	7.59704	5.13937	5.75058	6.3788	-2.38518	5.20412	112.016	1.25238e-05	0.000588668	downregulated	50.4483	81.4641	53.8189	9.47617	14.2903	11.7157	NA	NA	NA	NA	NA	unchanged	NA	NA	NA	NA	NA	NA	NA	NA
FBgn0025726	unc-13	4	867824	912331	-	protein_coding	0.869335	6.34108	178.457	5.56816e-06	0.000108407	unchanged	61.981	56.9001	55.0551	105.396	106.769	97.6847	0.13887	5.75906	4.65053	0.0670934	0.128928	unchanged	47.887	52.0536	54.4801	57.4628	54.6592	57.6911	-0.0116838	6.54881	0.0321553	0.86184	0.927156	unchanged	87.4508	99.0185	89.4139	93.8446	91.7569	87.1126	100.962	98.0807
FBgn0033520	Prx2540-1	2R	10424436	10425471	+	protein_coding	0.869264	2.85819	42.8721	0.000430052	0.00211921	unchanged	4.72582	6.1098	4.45505	8.68242	9.35427	9.3086	0.0590892	3.3345	0.12423	0.734639	0.805831	unchanged	9.01026	8.65016	11.6806	9.51944	12.3821	8.65366	-0.143665	3.49561	0.347243	0.57083	0.744723	unchanged	10.764	14.0284	8.98101	8.47596	17.5339	11.3724	9.99416	8.34729
FBgn0043578	PGRP-SB1	3L	16727299	16727989	-	protein_coding	0.869194	3.57239	4.85955	0.0660931	0.110341	unchanged	4.90759	14.3809	5.81502	13.4714	14.9132	16.7629	1.67651	4.40783	5.53383	0.0501159	0.10302	unchanged	7.9583	13.942	8.33069	69.016	8.86251	18.1949	-0.797164	4.62313	47.2971	9.0287e-05	0.00840886	unchanged	19.0741	15.1854	17.874	19.0328	37.5558	29.7388	30.2802	27.8652
FBgn0051632	sens-2	2L	6821934	6838995	+	protein_coding	0.868377	2.58694	62.0521	0.000145203	0.000978877	unchanged	4.04421	3.90695	4.73642	7.59225	8.05081	6.93509	0.67785	2.21704	21.8799	0.00213501	0.0103918	unchanged	4.25358	2.95123	3.26175	5.53858	5.8942	5.32533	0.6488	1.4074	8.18159	0.0196392	0.114468	unchanged	2.45398	2.36217	4.27038	3.14676	2.1325	1.93331	2.21147	1.65718
FBgn0266095	lncRNA:CR44832	X	5790952	5791536	-	ncRNA	0.867513	1.4897	24.5932	0.00201014	0.00671804	unchanged	2.13571	1.49628	2.20408	3.50411	3.02864	3.81986	-0.0182765	1.74413	0.0139248	0.909308	0.937594	unchanged	3.29309	3.71448	2.86505	3.72124	2.84109	3.15082	0.0755763	1.90217	0.0785231	0.785932	0.883094	unchanged	3.17902	6.02595	2.59745	3.04525	3.4357	4.4921	3.06204	3.25299
FBgn0051469	CG31469	3R	13709159	13709939	-	protein_coding	0.867241	0.0707095	14.1875	0.00798733	0.0199256	unchanged	0.681609	0.581886	0.79722	1.51845	1.07344	1.0755	0.0286819	0.0888078	0.00561469	0.94232	0.962123	unchanged	1.55507	0.661483	0.661166	1.1683	1.0177	0.754421	0.834195	0.00349326	3.31796	0.103399	0.282366	unchanged	0.669266	1.06057	2.1572	0.558297	0.770071	0.625482	0.722982	0.42964
FBgn0038804	CG10877	3R	20562486	20564067	-	protein_coding	0.867141	6.42833	202.219	3.74818e-06	8.15176e-05	unchanged	63.2988	64.2984	57.306	107.07	108.034	114.04	0.530878	6.09657	58.7232	0.000106695	0.00161256	unchanged	58.6811	54.5978	54.436	86.7567	79.3809	75.8415	0.302438	6.60055	15.6765	0.00361905	0.0488095	unchanged	106.915	116.855	99.8037	101.61	98.7468	83.246	85.5245	81.8157
FBgn0022160	Gpo1	2R	15857752	15862755	-	protein_coding	0.866675	8.9754	54.9251	0.000208657	0.00126742	unchanged	321.538	426.314	333.379	629.534	628.461	667.623	1.56706	8.86825	338.554	2.72281e-07	0.000135951	upregulated	215.103	262.1	230.174	698.684	688.604	706.316	-0.0388829	8.75558	0.201184	0.664854	0.810785	unchanged	402.118	472.242	414.315	403.598	394.336	490.435	424.816	451.797
FBgn0038246	CG14853	3R	14609642	14618987	+	protein_coding	0.865295	1.30349	18.6951	0.00408411	0.0117498	unchanged	1.59042	1.49628	2.0165	3.46518	3.22032	2.37351	0.630721	1.23274	8.8295	0.0202296	0.052307	unchanged	1.60081	1.32297	2.33612	2.76929	2.50186	2.92893	-0.161576	1.25799	0.539831	0.482054	0.679165	unchanged	2.28666	2.79604	1.76098	1.7764	2.36945	2.78624	1.74366	2.88473
FBgn0033677	CG8321	2R	12033946	12036260	+	protein_coding	0.864789	3.37586	40.9494	0.000490646	0.00232986	unchanged	9.04268	6.1098	6.9874	12.8484	12.958	13.4622	0.220471	2.9501	9.13347	0.0188113	0.0494824	unchanged	6.90634	6.97101	7.27283	8.04826	8.18404	8.38739	0.248682	3.08883	1.01711	0.340736	0.559077	unchanged	7.36193	7.32756	13.8677	7.41012	9.24085	8.01754	7.48499	6.13771
FBgn0052695	CG32695	X	9872382	9874057	-	protein_coding	0.864688	4.83261	206.993	3.4807e-06	7.78108e-05	unchanged	21.6752	19.41	20.0243	34.9243	35.3085	38.3099	0.0186499	4.77104	0.048211	0.832335	0.881901	unchanged	24.2866	29.3597	27.5045	26.1785	28.7502	27.1592	-0.290593	5.40419	27.8658	0.000589782	0.0202485	unchanged	39.4309	38.3733	36.8926	36.1878	47.1521	48.3327	44.4847	47.0763
FBgn0014018	Rel	3R	9044183	9047977	-	protein_coding	0.864145	6.05942	404.649	4.08187e-07	2.02136e-05	unchanged	49.1213	47.7562	46.4732	83.5147	84.5335	86.5218	0.777062	6.00794	44.3109	0.000261655	0.00272142	unchanged	48.7103	47.4232	45.929	95.6271	69.1615	78.2823	0.461617	6.52396	2.26829	0.167858	0.372721	unchanged	70.1614	106.539	178.476	64.7624	87.3142	72.3853	79.6131	71.934
FBgn0264087	Slob	2L	7642005	7675078	-	protein_coding	0.864016	3.14945	53.6225	0.000223979	0.0013281	unchanged	5.45287	7.27357	6.09639	11.5636	10.9644	10.9775	0.355554	2.78789	11.3299	0.0115897	0.0341687	unchanged	5.44275	6.36041	6.12681	7.96172	6.86951	8.07675	-0.119874	3.04419	1.25337	0.293199	0.512126	unchanged	7.86388	8.72558	6.77978	7.66389	9.4778	7.3352	8.93095	8.40867
FBgn0053510	CG33510	2L	21082643	21084326	-	protein_coding	0.862822	4.11009	68.6853	0.00010707	0.0007826	unchanged	14.3138	10.6818	12.0052	22.3095	20.9704	22.2887	0.49281	4.03427	27.4223	0.00112079	0.00679889	unchanged	14.2243	13.535	12.8266	19.1254	20.9053	16.9967	-0.282012	4.66063	7.1531	0.0264382	0.133745	unchanged	23.5916	24.3448	18.7104	23.753	23.9907	31.3878	28.3239	27.497
FBgn0040923	CG11368	X	7452209	7452643	+	protein_coding	0.858811	3.11027	144.896	1.07315e-05	0.000164143	unchanged	6.22536	6.02667	6.14328	10.7849	10.236	11.5338	-0.0378147	3.03602	0.0660835	0.804358	0.860052	unchanged	7.77536	10.0749	6.87613	8.48096	8.01442	7.49984	-0.130294	2.65257	0.494383	0.500567	0.693413	unchanged	6.91575	6.79727	4.88673	4.92316	8.58926	6.36854	5.27351	5.83083
FBgn0033544	CG7220	2R	10731335	10738370	+	protein_coding	0.858642	6.07589	338.823	7.21977e-07	2.84225e-05	unchanged	50.9389	47.1743	47.2705	83.8651	85.8369	87.4489	0.264776	5.57327	19.15	0.00307934	0.013281	unchanged	42.7187	45.7441	41.0805	53.1358	51.7757	50.5019	0.073962	6.04816	0.304665	0.595022	0.762425	unchanged	55.828	62.236	84.3951	65.676	70.9058	61.8658	65.8339	60.4565
FBgn0039449	CG6425	3R	26715165	26717389	-	protein_coding	0.856743	0.346369	14.9611	0.00704529	0.0179815	unchanged	0.590728	0.997518	0.937906	1.40165	1.41848	1.66887	0.187879	0.333806	0.544087	0.484212	0.592253	unchanged	1.18917	1.2212	0.881555	1.03848	1.06011	1.64198	0.364835	1.1549	1.17707	0.307426	0.526845	unchanged	1.56162	2.31397	4.00623	1.47187	1.9548	2.21762	1.61608	1.65718
FBgn0036226	CG7252	3L	11947675	11949248	+	protein_coding	0.855023	5.91234	210.373	3.30624e-06	7.46904e-05	unchanged	42.9414	45.8858	41.0803	74.1704	76.521	78.6595	-0.00118876	5.52287	0.000523835	0.982365	0.988216	unchanged	47.1552	43.9632	46.6343	45.0875	46.8992	45.4872	-0.346674	5.8074	2.55666	0.14586	0.343039	unchanged	42.1638	45.7972	67.0054	39.6391	85.1817	51.8581	62.7718	52.1706
FBgn0030998	CG14195	X	19208694	19212082	-	protein_coding	0.854994	3.5152	56.9207	0.000187737	0.0011681	unchanged	7.45226	9.06079	7.9253	13.2378	13.7247	16.2437	0.259214	3.03659	5.73852	0.0470062	0.0983765	unchanged	8.00404	7.68338	6.47943	8.04826	9.15934	9.27495	0.235933	3.37399	2.89641	0.12455	0.313391	unchanged	10.8756	10.9431	12.7671	9.38953	11.0179	10.1783	8.08039	8.65418
FBgn0038144	CG8870	3R	13379842	13381509	+	protein_coding	0.854401	-0.626224	13.7759	0.00861274	0.0211235	unchanged	0.454406	0.415633	0.328267	0.622954	0.690069	0.815893	0.610194	-0.508671	2.86382	0.133471	0.219358	unchanged	0.411636	0.3053	0.705244	0.605783	0.932896	0.665666	NA	NA	NA	NA	NA	unchanged	NA	NA	NA	NA	NA	NA	NA	NA
FBgn0004569	aos	3L	16470386	16483650	-	protein_coding	0.853523	2.73151	28.8867	0.00130335	0.00481928	unchanged	3.99877	5.90198	4.17368	8.40987	8.12748	8.38145	0.39947	2.48147	3.62638	0.097646	0.171927	unchanged	3.33883	6.00423	4.89263	6.44726	5.38535	6.87855	-0.337929	2.63714	7.47083	0.0240615	0.126348	unchanged	5.4099	6.3152	5.28295	4.46637	7.75995	6.59599	6.42178	6.75148
FBgn0023524	CG3078	X	2254403	2259863	-	protein_coding	0.852752	1.05387	48.2727	0.000304872	0.00166986	unchanged	1.36322	1.49628	1.40686	2.33608	2.53025	2.6702	-0.0869385	1.2083	0.386239	0.603453	0.697375	unchanged	2.01244	2.39151	2.46835	2.0337	2.12022	2.30764	-0.215766	1.69035	1.17052	0.308695	0.528088	unchanged	2.23089	3.32633	2.3333	3.60355	3.73188	3.92348	2.93446	2.9461
FBgn0039890	CG2316	4	184076	193829	-	protein_coding	0.850805	7.36928	133.166	1.39801e-05	0.000193911	unchanged	133.05	110.891	114.143	212.622	210.854	206.124	0.619803	6.93461	91.2735	2.49642e-05	0.000803168	unchanged	99.7532	91.2846	98.1171	151.186	153.928	138.636	0.130051	7.00737	2.82762	0.128519	0.318569	unchanged	120.914	132.571	142.375	136.783	118.236	118.102	123.12	134.539
FBgn0015522	olf186-M	2R	17846699	17848444	+	protein_coding	0.84992	4.00954	107.433	2.72756e-05	0.000308739	unchanged	10.6331	12.178	11.8176	21.6087	19.6286	19.6927	0.15959	3.94414	1.2924	0.292219	0.402331	unchanged	12.715	14.9597	15.6917	13.5003	19.082	15.7985	-0.313378	4.06733	4.20021	0.0721237	0.230894	unchanged	13.5526	14.9926	17.0375	13.2976	24.2869	16.7174	17.2665	16.0808
FBgn0028899	CG31817	2L	16330560	16337885	-	protein_coding	0.84986	0.170318	9.89826	0.0178129	0.0375843	unchanged	0.545287	0.706576	0.984801	1.55738	1.3418	1.03841	0.6225	0.61165	8.66166	0.0210722	0.0538832	unchanged	1.18917	1.37385	0.837477	1.64427	1.65377	1.90824	0.133131	0.367328	0.155621	0.702824	0.8347	unchanged	0.892355	0.964152	1.89306	1.11659	0.710835	1.08038	1.10574	1.65718
FBgn0042104	CG18747	3R	7780884	7783446	-	protein_coding	0.848101	3.85918	151.13	9.40177e-06	0.000150936	unchanged	10.724	10.6402	9.84801	18.5329	17.2134	19.0993	0.239991	2.87111	3.65009	0.0967504	0.170632	unchanged	7.50093	6.92013	5.46564	7.65882	8.18404	7.58859	0.633226	3.77819	16.8182	0.0029428	0.0436058	unchanged	12.0468	16.6316	18.3582	18.4745	12.1434	10.6332	10.8022	9.32932
FBgn0046880	Obp56b	2R	19698714	19699346	-	protein_coding	0.84741	2.5552	45.5273	0.000361489	0.00188178	unchanged	3.72613	4.32258	4.45505	7.70905	6.32563	7.93642	0.0308454	2.36491	0.0454009	0.837209	0.885337	unchanged	4.57374	5.90246	4.58409	5.6684	5.17333	4.48215	0.348276	1.9579	3.07844	0.114788	0.299706	unchanged	5.74454	4.53152	3.34587	3.24827	3.55417	3.298	3.74249	2.76197
FBgn0039719	CG15515	3R	29905464	29906448	+	protein_coding	0.84644	6.09744	11.0846	0.0139741	0.031051	unchanged	36.9432	39.0279	72.5001	86.5906	83.4217	90.2304	-2.38794	6.928	51.898	0.000158686	0.00202449	downregulated	176.729	294.92	141.71	26.3948	39.9449	50.8125	0.549653	6.01361	3.43206	0.0984853	0.275435	unchanged	74.5116	77.084	104.514	47.1507	60.8949	67.7795	52.3949	29.3996
FBgn0005670	Cyp4d1	X	2159145	2162180	-	protein_coding	0.845256	6.7939	247.773	1.96438e-06	5.31177e-05	unchanged	79.7028	76.7674	84.2708	138.218	136.25	147.454	0.58681	6.669	21.2062	0.00232893	0.0109548	unchanged	89.9654	82.6853	71.1856	101.728	135.906	128.207	-0.151314	5.98918	1.72999	0.222395	0.436262	unchanged	49.8603	55.9208	62.4708	69.9393	63.9159	74.4323	63.9626	66.1646
FBgn0029827	CG6048	X	5952565	5954046	+	protein_coding	0.843091	3.38436	66.7428	0.000116722	0.000833236	unchanged	6.77065	8.10484	7.55014	12.4591	14.3764	12.4609	0.946172	2.43221	17.3638	0.00400122	0.0158914	unchanged	5.07685	3.10388	2.64466	6.44726	6.7847	7.63297	0.628413	3.28629	27.4644	0.000619367	0.0207137	unchanged	11.0987	11.6662	11.6225	12.0795	9.53704	6.76658	7.01718	7.18112
FBgn0243486	rdo	2L	18012380	18070246	+	protein_coding	0.841131	3.22366	14.7455	0.00729251	0.018478	unchanged	6.40713	8.9361	4.64263	11.7193	12.0762	11.3112	0.890168	2.36468	21.8788	0.00213531	0.0103918	unchanged	2.74424	4.17243	3.70253	6.83669	5.30054	7.49984	0.00541463	3.09631	0.00205915	0.964842	0.982586	unchanged	9.14664	8.2435	6.69173	9.59255	7.99689	8.87047	7.99533	9.08382
FBgn0043471	kappaTry	2R	11337797	11338733	-	protein_coding	0.841071	5.13986	349.203	6.55359e-07	2.68758e-05	unchanged	26.1284	25.603	24.7138	44.1129	44.5861	44.9112	0.383837	4.46166	4.30375	0.0758095	0.141189	unchanged	25.1556	14.8579	17.0581	25.3563	26.3331	22.7214	1.52596	4.27209	60.2509	3.63558e-05	0.00615903	upregulated	20.1895	24.4895	33.6788	34.3606	11.1957	10.5763	9.9091	8.10178
FBgn0035040	CG4741	2R	24610801	24615158	-	protein_coding	0.84088	3.66425	111.249	2.44789e-05	0.000283496	unchanged	9.31533	9.55955	8.44115	14.7951	16.37	16.6146	1.2208	2.49345	34.3945	0.000571412	0.00444757	upregulated	4.20784	2.7477	2.95321	6.27418	7.42076	9.45246	0.672484	3.49032	5.47217	0.0453301	0.179165	unchanged	10.039	9.25586	21.2198	13.3484	9.30009	7.16461	11.0574	6.93562
FBgn0032187	CG4839	2L	10144776	10156407	+	protein_coding	0.840427	5.97066	305.255	1.00861e-06	3.60008e-05	unchanged	46.6221	42.9764	46.6608	79.5823	80.163	78.1774	-0.149426	5.17212	2.40073	0.164261	0.256756	unchanged	43.2218	35.2621	35.0418	34.0536	36.2133	31.952	0.40251	5.18947	11.6992	0.0081515	0.0735058	unchanged	34.8576	42.0853	49.1314	37.9642	31.7506	28.2035	32.7894	33.3892
FBgn0035907	GstO1	3L	8523742	8524866	-	protein_coding	0.840189	1.44636	38.2227	0.000597232	0.00268582	unchanged	1.77218	1.87035	2.06339	2.88116	3.60369	3.48609	0.257816	1.19192	2.77385	0.138801	0.225782	unchanged	2.33261	1.98445	1.67495	2.37986	2.33224	2.44078	0.564089	1.89498	3.25383	0.1063	0.286292	unchanged	3.51365	3.32633	6.9999	3.09601	3.4357	3.58231	2.59423	2.08682
FBgn0003748	Treh	2R	21074018	21088945	+	protein_coding	0.838984	7.75783	169.633	6.53517e-06	0.000120956	unchanged	165.358	142.105	163.852	271.764	270.009	280.296	-0.00525557	7.32085	0.00768401	0.93255	0.954896	unchanged	166.941	161.809	151.627	163.042	160.967	153.991	0.461245	7.11991	11.9692	0.00767388	0.0712562	unchanged	136.475	140.911	201.941	157.795	120.546	113.212	112.317	124.534
FBgn0033234	MFS12	2R	7926653	7929922	+	protein_coding	0.838633	5.46682	20.4235	0.00326357	0.00984503	unchanged	30.4452	41.2308	24.198	53.574	55.4739	58.596	0.29374	5.16892	1.45202	0.266518	0.374794	unchanged	35.2635	38.5695	22.9645	29.2939	50.758	38.3867	0.235484	6.06199	0.325418	0.582963	0.753266	unchanged	46.8486	55.3423	138.017	43.3949	86.6034	46.3994	42.741	71.0133
FBgn0036952	CG6933	3L	20218500	20220420	-	protein_coding	0.838477	9.40408	160.158	7.83313e-06	0.000135286	unchanged	464.403	527.272	483.068	831.41	847.635	895.072	0.0356123	8.66829	0.127384	0.731448	0.802827	unchanged	449.553	356.794	399.344	378.874	445.161	410.183	-0.062026	9.51743	0.162151	0.697008	0.832222	unchanged	685.998	754.112	806.574	596.311	984.862	625.766	723.62	678.708
FBgn0031634	Ir25a	2L	4830846	4835300	-	protein_coding	0.83759	0.159822	11.3843	0.0131802	0.0296188	unchanged	0.999693	0.706576	0.515848	1.40165	1.3418	1.14967	0.763374	0.206136	8.85051	0.0201273	0.0520803	unchanged	0.640323	1.06855	0.661166	1.1683	1.27213	1.55322	0.0120344	0.165044	0.00156263	0.96937	0.984518	unchanged	1.33853	1.01236	0.96854	0.761313	1.3032	0.56862	0.893095	1.3503
FBgn0039380	CG5890	3R	25856154	25872670	+	protein_coding	0.837325	2.66057	51.533	0.000251774	0.00144669	unchanged	4.49862	4.48883	4.54884	7.39757	9.08591	7.12052	0.380701	2.31412	8.04804	0.0245668	0.0602978	unchanged	4.39079	4.68126	3.65845	5.92802	4.8341	5.76911	-0.0715018	2.56684	0.305522	0.594513	0.76215	unchanged	6.13494	5.44746	4.6666	6.34428	5.98286	5.85679	5.27351	6.93562
FBgn0286030	lncRNA:CR46350	3R	9283875	9284525	+	ncRNA	0.835874	0.309792	11.1935	0.0136787	0.0305021	unchanged	0.72705	0.914392	0.844115	1.36271	1.87852	1.11258	NA	NA	NA	NA	NA	unchanged	NA	NA	NA	NA	NA	NA	-0.925577	0.537236	29.9596	0.00046091	0.0175758	unchanged	1.05967	0.964152	0.880491	0.812068	2.01403	1.649	1.61608	1.90269
FBgn0262854	CG43218	3L	21258020	21258758	+	protein_coding	0.835599	-1.06233	3.49715	0.106738	0.165237	unchanged	0.181762	0.207816	0.468953	0.50615	0.651732	0.333774	NA	NA	NA	NA	NA	unchanged	NA	NA	NA	NA	NA	NA	NA	NA	NA	NA	NA	unchanged	NA	NA	NA	NA	NA	NA	NA	NA
FBgn0004644	hh	3R	23128169	23141906	-	protein_coding	0.83536	1.36422	32.6034	0.000933798	0.00376048	unchanged	1.81762	1.78722	1.78202	2.68649	3.02864	3.67152	0.405027	1.38938	4.86935	0.0622612	0.121597	unchanged	1.69228	2.54416	2.29204	3.11545	3.01071	2.48515	0.227742	1.51811	0.430817	0.528756	0.714457	unchanged	2.62129	1.78368	5.06282	2.23319	2.19174	3.01369	1.91378	3.13023
FBgn0000500	Dsk	3R	4189692	4190260	-	protein_coding	0.835147	0.928894	12.9446	0.00987831	0.0235846	unchanged	1.6813	0.914392	1.35996	1.94673	2.60693	2.29934	0.103376	0.532494	0.311866	0.638415	0.727196	unchanged	1.18917	1.27208	1.45457	1.42792	1.18732	1.5976	-0.000300273	0.55954	1.01632e-06	0.999219	0.999219	unchanged	1.17122	2.12114	1.27671	0.862822	1.65861	1.1941	1.31838	1.3503
FBgn0036970	Spn77Bc	3L	20342634	20344319	+	protein_coding	0.833815	-0.888229	4.64802	0.0708477	0.116929	unchanged	0.454406	0.207816	0.328267	0.700823	0.651732	0.370861	NA	NA	NA	NA	NA	unchanged	NA	NA	NA	NA	NA	NA	NA	NA	NA	NA	NA	unchanged	NA	NA	NA	NA	NA	NA	NA	NA
FBgn0039820	CG15554	3R	31126149	31127335	+	protein_coding	0.833535	3.33661	6.14622	0.0446966	0.0796226	unchanged	5.27111	11.6793	4.68953	12.0308	13.1497	12.7576	-0.73576	2.31281	4.31264	0.0755682	0.140814	unchanged	3.75047	9.82047	4.93671	3.89432	2.9683	4.17151	0.0559035	3.65746	0.141403	0.715997	0.842005	unchanged	15.5604	13.4981	9.06906	12.6886	13.7428	11.941	12.5884	11.1093
FBgn0036871	CG14096	3L	19466567	19467079	-	protein_coding	0.833166	1.77692	0.876346	0.382551	0.466131	unchanged	1.81762	0	5.58054	4.12707	3.91039	4.56158	-2.13839	4.71842	106.786	1.47235e-05	0.000629106	downregulated	37.5047	53.7836	37.4661	8.17807	12.3397	8.65366	NA	NA	NA	NA	NA	unchanged	NA	NA	NA	NA	NA	NA	NA	NA
FBgn0038803	CG5191	3R	20560865	20573000	+	protein_coding	0.833147	4.27431	18.7873	0.00403391	0.011646	unchanged	13.0869	10.4324	18.5705	23.244	24.2291	25.5152	-0.524809	4.50911	10.5991	0.0135166	0.0382287	unchanged	28.5859	31.8021	20.0554	18.9523	18.9547	17.8842	-0.0887773	4.0622	0.167622	0.692242	0.829351	unchanged	15.6162	17.644	18.8865	11.6227	24.5238	14.8978	16.0332	13.4416
FBgn0050197	CG30197	2R	14514030	14514992	+	protein_coding	0.832597	5.31227	18.9737	0.00393488	0.0114248	unchanged	23.3565	37.9057	25.0421	48.3957	54.2471	47.6556	-0.385842	4.96251	5.3733	0.0527445	0.107181	unchanged	26.116	42.6402	37.0253	26.1785	26.1635	28.4905	-0.138137	5.92855	2.0456	0.187955	0.396311	unchanged	60.4571	58.7169	48.2069	62.7322	62.0796	68.6324	69.4913	56.0987
FBgn0262567	CG43107	2R	17140495	17140865	-	protein_coding	0.82882	1.56273	61.8048	0.000146946	0.000987757	unchanged	2.13571	2.07816	2.0165	3.38731	3.56536	3.85695	0.27366	1.32691	1.25088	0.299501	0.410127	unchanged	1.50933	2.59505	2.46835	3.02891	2.84109	2.04138	-0.0800291	1.10431	0.232269	0.641873	0.795433	unchanged	2.06357	1.83189	2.02513	1.97942	2.01403	2.67251	1.99883	1.77994
FBgn0031081	Nep3	X	19961297	19969323	+	protein_coding	0.82829	4.46684	153.561	8.9417e-06	0.000147078	unchanged	17.0857	15.6694	15.3817	28.7337	28.3312	26.294	0.600718	4.21409	82.5423	3.49151e-05	0.000926425	unchanged	15.0019	14.807	14.193	22.2409	21.3294	23.0764	-0.180251	4.15354	3.29558	0.1044	0.283912	unchanged	16.7874	17.9814	17.2136	13.8559	20.9104	18.5939	17.9895	18.1676
FBgn0261363	PPO3	2R	23064769	23067183	+	protein_coding	0.82802	-0.945284	2.07972	0.1955	0.271027	unchanged	0.136322	0.207816	0.609639	0.584019	0.306697	0.741721	-1.85767	0.32256	49.5812	0.000183526	0.00221661	downregulated	1.92097	1.67915	1.93942	0.735593	0.381639	0.3994	NA	NA	NA	NA	NA	unchanged	NA	NA	NA	NA	NA	NA	NA	NA
FBgn0053469	CG33469	2R	14605652	14606302	-	protein_coding	0.827218	0.947292	33.2552	0.000883737	0.00359949	unchanged	1.40866	1.45471	1.12549	2.25821	2.41524	2.26225	1.16542	0.693989	20.6924	0.00249221	0.0114743	upregulated	0.640323	0.814133	1.32233	2.07697	2.24743	1.95262	0.0807022	1.44743	0.151043	0.706986	0.837213	unchanged	1.95203	2.84425	3.30184	2.53771	2.84334	2.67251	2.80687	1.90269
FBgn0058178	CG40178	3L	25798441	26014112	-	protein_coding	0.827187	5.19191	160.172	7.83098e-06	0.000135286	unchanged	28.673	25.6445	25.4641	47.8506	46.1196	44.0582	0.673115	4.95256	87.7228	2.85055e-05	0.000856776	unchanged	22.5485	23.101	25.6973	37.1258	36.595	39.94	0.0527001	4.88985	0.466387	0.512628	0.703699	unchanged	28.165	31.0939	29.8486	30.2495	29.4404	27.1232	27.3457	32.8368
FBgn0036835	CG14075	3L	18984961	18985634	+	protein_coding	0.827138	2.16996	38.9059	0.000567889	0.00258003	unchanged	2.99908	3.32506	3.28267	5.10043	5.02217	6.52715	0.383263	1.62785	2.14483	0.185531	0.28245	unchanged	2.97293	2.39151	2.42428	2.25005	3.26514	4.65966	0.157189	1.56931	0.304123	0.595344	0.762648	unchanged	2.3982	3.51916	2.37733	3.70506	4.26501	2.61565	2.254	1.77994
FBgn0039347	CG5071	3R	25618414	25621838	+	protein_coding	0.826291	-0.785745	3.20873	0.119462	0.180856	unchanged	0.590728	0.207816	0.281372	0.545084	0.421709	0.890065	0.511387	-0.972491	2.30405	0.182021	0.278183	unchanged	0.228687	0.45795	0.352622	0.519242	0.508852	0.443777	0.115396	-0.42311	0.108247	0.750019	0.862312	unchanged	0.669266	0.723114	0.704393	0.558297	1.06625	0.56862	0.340227	0.552394
FBgn0266429	AstA-R1	X	3574536	3666724	+	protein_coding	0.825509	0.0984971	7.73592	0.0292745	0.0565161	unchanged	0.681609	0.748139	0.703429	1.75206	0.958429	1.00132	0.469374	-0.0507044	3.2979	0.111274	0.189554	unchanged	0.86901	0.559716	0.749322	0.822134	0.9753	1.24258	-0.226363	0.542452	0.698474	0.425905	0.634559	unchanged	1.45008	1.78368	0.792442	0.96433	1.83632	1.36469	1.40344	1.28892
FBgn0032252	loh	2L	10442534	10450080	+	protein_coding	0.825303	4.12126	60.2737	0.000158365	0.00103883	unchanged	13.5867	13.3834	10.8797	23.6333	20.6637	21.1761	0.488823	3.67963	44.5996	0.00025638	0.00268462	unchanged	11.1142	10.0749	10.5346	14.6686	15.5624	14.2453	0.467128	3.67675	18.1854	0.00232626	0.0382795	unchanged	15.2258	13.0643	14.2199	15.8861	10.4848	8.92733	11.6953	11.723
FBgn0038926	CG13409	3R	22029440	22031900	-	protein_coding	0.823465	1.26141	34.4979	0.000797608	0.00333645	unchanged	1.59042	1.70409	1.73513	2.88116	3.25866	2.55894	-0.383305	1.10631	5.59155	0.0492126	0.101654	unchanged	2.33261	1.98445	2.68874	1.86062	1.61137	1.90824	0.0982476	1.46958	0.498774	0.498722	0.691742	unchanged	2.84438	2.89246	2.77355	2.4362	2.60639	2.78624	2.16895	2.82335
FBgn0039742	CG15528	3R	30048635	30052112	-	protein_coding	0.822546	2.00432	46.9376	0.000330835	0.00177395	unchanged	3.08996	2.53536	2.9544	4.63322	5.44388	4.70993	-0.0680024	1.79146	0.0265003	0.875184	0.913923	unchanged	3.84194	3.15476	3.34991	2.07697	5.8518	1.90824	0.945795	0.383028	4.28344	0.0698379	0.226947	unchanged	0.725039	1.9283	2.46538	1.01508	1.18472	0.796068	0.893095	0.368263
FBgn0036560	CG5895	3L	16035485	16037227	+	protein_coding	0.822233	1.5701	46.6661	0.000336463	0.0017889	unchanged	2.36291	1.91191	2.0165	3.38731	3.64203	3.81986	-0.216262	1.20573	1.81719	0.218738	0.320178	unchanged	2.19539	2.64593	2.33612	2.37986	1.78098	1.997	-0.0652334	0.96264	0.141896	0.715528	0.842005	unchanged	1.89625	1.8801	1.71696	1.67489	1.42167	2.21762	1.87125	2.08682
FBgn0036007	path	3L	9494555	9505328	-	protein_coding	0.821383	7.43584	224.432	2.69189e-06	6.56171e-05	unchanged	125.87	131.298	122.491	219.591	208.938	226.151	0.30381	7.16901	19.1514	0.00307873	0.013281	unchanged	121.113	134.23	130.911	148.417	159.695	168.147	-0.179357	8.17949	0.977573	0.349797	0.567663	unchanged	222.475	231.107	382.529	238.139	336.284	289.03	305.651	307.745
FBgn0270925	CG4836	3R	20013872	20018248	+	protein_coding	0.821037	-0.276689	8.88908	0.0222443	0.0451463	unchanged	0.408965	0.457196	0.750325	0.973365	0.766743	1.03841	NA	NA	NA	NA	NA	unchanged	NA	NA	NA	NA	NA	NA	4.3019	2.64442	6.60297	0.0312908	0.147331	unchanged	0.278861	0.530284	43.1	0.558297	0.592362	0.511758	0.76551	0.42964
FBgn0069969	CG40498	2R	924636	951252	-	protein_coding	0.820555	2.73675	42.4277	0.00044315	0.00216184	unchanged	4.99847	4.03164	5.39296	8.79922	8.43418	7.56555	0.812446	2.78817	94.9269	2.1887e-05	0.000751717	unchanged	4.75669	4.78303	5.24525	8.95693	8.48087	8.52052	0.239852	2.31627	2.34139	0.161888	0.364161	unchanged	5.74454	6.3152	4.13831	4.82165	3.96883	4.71955	4.04019	5.27843
FBgn0037520	CG18268	3R	7802831	7804432	-	protein_coding	0.820508	2.24756	30.8058	0.00109254	0.00420976	unchanged	3.72613	2.78474	3.70473	5.21724	6.59399	5.74834	0.681815	1.55461	9.87386	0.0158559	0.0433358	unchanged	2.19539	2.64593	1.71903	3.89432	3.9012	2.66266	0.755023	2.19844	20.4025	0.00163018	0.0328084	unchanged	4.68486	6.70086	5.15087	5.78598	3.49494	2.95682	2.80687	4.17365
FBgn0037973	CG18547	3R	11978574	11980390	-	protein_coding	0.819684	7.3362	182.18	5.21625e-06	0.000102642	unchanged	115.101	126.061	113.346	199.189	202.459	209.054	0.373616	6.36273	8.14986	0.0239377	0.0590808	unchanged	87.7243	60.2967	66.8659	96.1031	89.9396	91.995	-0.0475734	7.12273	0.276124	0.612529	0.77515	unchanged	129.224	150.89	123.357	140.538	153.896	146.022	148.296	121.343
FBgn0265595	CG44422	X	11219379	11302783	-	protein_coding	0.817858	2.4915	23.9921	0.00214632	0.00708252	unchanged	4.90759	3.616	3.61094	8.02053	6.82402	6.00794	0.451658	2.12995	6.90799	0.0333202	0.07556	unchanged	3.15588	3.15476	4.49593	4.37029	5.59737	4.83717	-0.288662	2.18538	5.0835	0.0519334	0.193208	unchanged	4.79641	4.14586	3.34587	3.6543	5.21279	4.43524	5.01834	5.03292
FBgn0038087	beat-Va	3R	12840560	12848419	-	protein_coding	0.817713	1.54517	31.3555	0.00104049	0.00406024	unchanged	2.13571	2.07816	1.9696	3.62092	4.0254	3.00397	0.207483	1.18974	1.12286	0.323737	0.435157	unchanged	2.14966	1.57738	2.33612	2.68275	1.9506	2.3964	0.122869	1.59367	0.671429	0.434672	0.64271	unchanged	2.84438	2.74783	2.8616	3.60355	3.13952	3.01369	2.67929	2.39371
FBgn0085300	Cpr65Ay	3L	6158075	6158630	-	protein_coding	0.817164	5.53712	9.19435	0.020764	0.0427661	unchanged	27.4461	50.0006	24.0573	58.7134	58.3108	58.0397	1.67576	4.33592	21.0898	0.00236468	0.0110887	upregulated	5.03111	8.24309	15.3391	35.4816	23.9585	32.1295	-0.399632	5.96121	15.1511	0.00399446	0.0511509	unchanged	46.3467	59.3436	51.7289	55.4744	76.8294	68.2913	78.4648	61.193
FBgn0260429	CG42524	2R	15613854	15657214	+	protein_coding	0.816647	0.490017	5.01108	0.0629459	0.105995	unchanged	0.954253	1.45471	0.422058	1.63525	1.53349	1.78013	1.48738	0.592254	45.9132	0.000234024	0.00255834	upregulated	0.640323	0.915899	0.661166	1.68754	2.24743	2.26326	-0.265172	1.34104	1.44131	0.261948	0.478602	unchanged	2.50975	2.41038	2.42135	1.42112	3.37647	2.27448	2.76434	2.27095
FBgn0052213	CG32213	3L	19475839	19476423	+	protein_coding	0.816536	1.47204	0.915589	0.37274	0.456148	unchanged	1.27234	0.0415633	4.68953	3.46518	3.06697	3.56026	-2.17282	4.29102	134.041	6.79852e-06	0.000445766	downregulated	26.2533	40.8084	29.0913	6.05783	7.67519	7.54421	NA	NA	NA	NA	NA	unchanged	NA	NA	NA	NA	NA	NA	NA	NA
FBgn0027348	bgm	2L	14013004	14019328	+	protein_coding	0.815778	7.52421	234.067	2.35483e-06	5.97525e-05	unchanged	133.732	140.733	130.181	228.546	227.339	239.205	1.0856	7.25381	139.021	6.00103e-06	0.000411941	upregulated	104.967	102.988	85.1582	209.86	215.244	196.15	0.0950088	7.61973	1.59324	0.240015	0.455807	unchanged	196.262	192.445	200.224	216.67	174.688	204.362	184.488	201.194
FBgn0038516	P5cr-2	3R	17534815	17537136	+	protein_coding	0.815218	4.58731	34.5532	0.000794036	0.0033239	unchanged	15.677	15.1706	21.8532	29.4735	29.7496	31.1523	0.0406825	4.22856	0.172712	0.689886	0.769999	unchanged	18.2035	19.6409	17.3666	17.3946	21.3294	17.973	0.272273	4.04994	1.68651	0.227799	0.442995	unchanged	14.5008	18.2225	25.3141	13.0946	16.6454	14.4998	15.9907	12.8278
FBgn0052284	CG32284	3L	3186664	3187245	+	protein_coding	0.813818	4.43463	78.0255	7.27988e-05	0.000596883	unchanged	15.9497	17.1656	14.2093	29.1231	25.9543	26.1457	-0.319616	4.08289	2.1176	0.188013	0.285333	unchanged	26.3447	14.7562	15.0746	14.4522	15.5624	14.9553	0.549573	4.54166	2.53475	0.147393	0.34484	unchanged	18.9068	25.6947	44.905	19.0328	29.5589	16.3194	16.3734	13.503
FBgn0030258	CG1552	X	11052171	11053556	-	protein_coding	0.812839	1.06041	32.1067	0.000974466	0.00387903	unchanged	1.6813	1.2469	1.45375	2.45288	2.3769	2.6702	0.304277	0.629466	0.915343	0.369883	0.482003	unchanged	1.05196	1.8318	1.05787	1.94716	1.06011	1.81949	0.218108	0.468705	1.72912	0.261941	0.478602	unchanged	1.28276	1.44623	1.45281	1.26886	1.3032	1.02352	1.14827	1.28892
FBgn0036953	CG17145	3L	20221814	20223197	+	protein_coding	0.81153	5.12919	160.957	7.71141e-06	0.000134485	unchanged	26.7191	26.5589	23.5883	42.4777	44.1261	45.0596	0.777197	4.48102	8.36424	0.0226797	0.0568597	unchanged	24.4695	11.347	13.2674	30.8084	25.0186	28.2686	0.543136	4.78468	8.85812	0.0163331	0.104133	unchanged	24.3167	26.5624	39.402	38.4717	21.9766	22.7448	19.4355	25.7784
[truncated: 9,831 more rows]
