# Supplementary material for: Glycolytic Disruption Triggers Interorgan Signaling to Nonautonomously Restrict Drosophila Larval Growth
Source: bioRxiv. 2024 Jun 9:2024.06.06.597835. Preprint. [Version 2] doi: 10.1101/2024.06.06.597835 (PMC11185712; doi:10.1101/2024.06.06.597835)
Supplement: Supplement 10 — Table S3. Metabolomic analysis of Gpdh1A10/+; Ldh16/+ heterozygous controls (HC), upd3Δ single mutants (U), Gpdh1A10/B18; Ldh16/17 double mutant (DM), and upd3Δ; Gpdh1A10/B18; Ldh16/17 triple mutants (TM). [file media-10.xlsx]

## Sheet: in
Table S3. Metabolomic analysis of Gpdh1[A10/+]; Ldh[16/+] heterozygous controls (HC), upd3Δ single mutants (U), Gpdh1[A10/B18]; Ldh[16/17] double mutant (DM), and upd3Δ; Gpdh[1A10/B18]; Ldh[16/17] triple mutants (TM).
Sample ID	Group	weight (g)	alanine	arginine	asparagine	aspartate	cysteine	glutamate	glutamine	glycine	histidine	isoleucine/leucine	lysine	methionine	phenylalanine	proline	serine	threonine	tryptophan	tyrosine	valine	cystine	ATP	ADP	AMP	Adenosine	Adenine	GDP	GMP	Guanosine	Guanine	CTP	CDP	CMP	Cytidine	Thymidine	Thymine	dTMP	UTP	UDP	UMP	Uracil	Uridine	ITP	IMP	Inosine	Hypoxanthine	XMP	Xanthine
HC1	1HC	0.00911	62900000	93000000	20300000	4920000	9500	33700000	107000000	2130000	79200000	41500000	805	3700000	22800000	189000000	7540000	24700000	4030000	4540000	109000000	0	2040000	2380000	3710	1020000	268000	90200	448000	62200	276000	5910	70300	292000	936000	18500	26100	0	199000	238000	845000	272000	876000	26900	427000	831000	995000	3920	135000
HC2	1HC	0.00776	69200000	83800000	17200000	4240000	4330	25500000	87600000	1560000	53500000	32700000	5260	2950000	18100000	140000000	7190000	21700000	2620000	2740000	95600000	7840	1630000	2860000	2900	822000	300000	130000	394000	79800	274000	3080	108000	300000	742000	41900	25200	0	135000	230000	789000	240000	757000	16400	312000	697000	749000	4770	165000
HC3	1HC	0.00712	66300000	79400000	17100000	4590000	3780	30300000	102000000	1950000	68000000	41600000	8670	3250000	14800000	185000000	7420000	24600000	2370000	2990000	109000000	0	2140000	2710000	2470	662000	197000	111000	294000	78900	236000	2830	132000	188000	405000	23000	50800	0	208000	289000	586000	196000	571000	17600	251000	592000	668000	17200	144000
HC4	1HC	0.00776	59800000	77200000	17200000	6170000	3970	34500000	91700000	2020000	70700000	37600000	7060	3680000	16500000	134000000	7390000	25400000	3090000	3570000	99400000	0	2270000	2520000	3670	709000	225000	95900	300000	75300	208000	3190	123000	212000	702000	13500	19700	8910	282000	306000	617000	168000	477000	34000	330000	534000	532000	21900	63400
HC5	1HC	0.0064	67600000	87900000	16300000	4370000	18800	27900000	82600000	1820000	60000000	38300000	4080	3870000	20100000	173000000	6280000	17600000	2940000	2940000	99300000	8130	1300000	3610000	0	575000	258000	134000	536000	330000	825000	2750	111000	239000	554000	40200	31100	23900	51200	173000	712000	416000	1220000	29500	380000	1060000	1690000	23300	256000
HC6	1HC	0.00711	75600000	90400000	19600000	3850000	8350	28300000	112000000	1520000	64500000	28200000	6000	2670000	10900000	157000000	7300000	21800000	2190000	2500000	90300000	0	1540000	2790000	4630	766000	251000	74700	402000	65100	237000	3300	98200	237000	602000	19100	24100	0	102000	200000	598000	224000	816000	29300	412000	596000	861000	6770	209000
U1	2Upd3-	0.00848	95300000	83300000	15600000	7400000	16500	33200000	94900000	1950000	89500000	43900000	4720	3990000	24200000	181000000	7600000	26100000	3500000	4330000	84600000	26200	1950000	2380000	2750	919000	224000	96000	446000	113000	341000	4080	88600	225000	365000	10500	20200	15100	139000	146000	486000	405000	1150000	26700	544000	882000	2080000	22500	165000
U2	2Upd3-	0.00869	83200000	83600000	13700000	5410000	19900	25200000	79700000	1830000	75200000	36500000	2100	3060000	18400000	140000000	6220000	21800000	2450000	3110000	78000000	19600	1120000	2530000	5660	909000	263000	93500	462000	69500	233000	3040	68500	235000	479000	29000	15700	0	76400	123000	493000	392000	1110000	48200	363000	760000	1380000	15500	167000
U3	2Upd3-	0.00892	99300000	89600000	15300000	5530000	23600	26500000	87300000	1770000	86700000	42500000	6150	3220000	15400000	166000000	6780000	24000000	2570000	2720000	94800000	22600	1430000	2480000	2440	813000	244000	70100	388000	65900	251000	3110	107000	267000	467000	13000	23300	0	64300	115000	571000	354000	932000	37600	378000	670000	1200000	19400	190000
U4	2Upd3-	0.00622	75300000	95400000	14800000	5460000	7360	24200000	82300000	1510000	80700000	34800000	5810	3050000	12600000	139000000	6340000	21700000	2050000	2950000	80100000	43800	1770000	2590000	3710	875000	250000	92300	347000	52200	140000	2130	89300	186000	626000	20500	34100	0	94300	130000	348000	313000	939000	35400	425000	729000	883000	13900	117000
U5	2Upd3-	0.0084	99900000	98400000	15100000	6770000	4020	32600000	91000000	2160000	81600000	40400000	3570	3370000	22200000	166000000	7380000	24800000	3290000	4250000	82800000	45000	1310000	3420000	2780	814000	331000	94300	544000	120000	377000	2250	155000	223000	370000	0	57100	0	51600	215000	657000	480000	1290000	36400	535000	984000	2250000	34500	211000
U6	2Upd3-	0.01066	84200000	92000000	16000000	4810000	47400	25800000	90600000	1800000	84500000	52500000	6610	2950000	27800000	174000000	6520000	23100000	6490000	3750000	86900000	22500	923000	2510000	5700	965000	261000	59200	459000	109000	381000	3150	98900	305000	547000	34300	31500	7410	36800	113000	611000	448000	1230000	46500	540000	1000000	2430000	33000	264000
DM1	3Gpdh1-Ldh-	0.00293	19900000	46600000	7540000	576000	2210	15200000	60000000	341000	19100000	11300000	3470	1580000	3570000	60000000	2790000	7390000	424000	976000	25400000	77200	222000	1160000	2490	262000	229000	59400	242000	47100	106000	2390	32500	72300	221000	9710	22400	0	6760	51300	311000	71700	211000	2480	162000	304000	501000	0	2260000
DM2	3Gpdh1-Ldh-	0.00313	34200000	93700000	11500000	949000	4130	24600000	85000000	581000	44900000	15600000	5050	1720000	5130000	139000000	4130000	11600000	584000	1160000	34400000	35100	722000	1960000	0	405000	267000	107000	281000	80700	201000	2780	48400	122000	606000	35800	18700	8130	37300	87600	290000	125000	300000	7130	318000	503000	732000	0	2300000
DM3	3Gpdh1-Ldh-	0.00252	23600000	70600000	11300000	572000	2310	23100000	91900000	527000	29000000	10500000	6660	1570000	4330000	78400000	3560000	11200000	745000	1370000	26200000	171000	100000	912000	4280	278000	169000	45800	220000	73600	196000	3600	15800	90700	360000	39300	14300	0	0	33500	234000	85900	319000	0	216000	524000	893000	0	2050000
DM4	3Gpdh1-Ldh-	0.0045	17700000	40300000	4830000	249000	4270	11500000	34600000	374000	15300000	10600000	3560	1080000	5800000	76900000	1970000	6620000	591000	1010000	22900000	129000	67800	718000	3600	244000	109000	35000	277000	75700	230000	2860	13200	100000	214000	29100	11500	0	2630	178000	246000	128000	351000	6090	184000	465000	880000	5980	1310000
DM5	3Gpdh1-Ldh-	0.00202	21600000	79600000	9390000	1150000	3530	21300000	82900000	676000	40400000	13000000	3800	1850000	5100000	93800000	3770000	11500000	510000	1280000	33200000	73300	605000	1430000	4340	375000	208000	77300	174000	159000	285000	2200	28800	91500	572000	36200	30700	9860	44700	91100	253000	107000	302000	5730	199000	509000	908000	0	989000
DM6	3Gpdh1-Ldh-	0.00189	9360000	15900000	3610000	384000	0	7160000	29600000	233000	8460000	2990000	4220	310000	1030000	29700000	1350000	5670000	100000	451000	8230000	74400	51800	348000	3170	175000	111000	12700	62600	5640	36300	3330	0	5520	39600	28000	20600	0	0	83700	58300	30000	78900	3780	72600	134000	305000	0	734000
TM1	4Upd3-Gdh1-Ldh-	0.00243	28300000	80400000	10800000	1090000	0	24400000	103000000	532000	40400000	17400000	3490	1700000	4020000	110000000	4940000	14400000	459000	1340000	38100000	101000	316000	1440000	6150	283000	149000	80000	214000	51500	111000	3050	19400	88800	258000	29600	12600	0	6380	54400	287000	48800	267000	0	177000	359000	445000	0	1240000
TM2	4Upd3-Gdh1-Ldh-	0.00265	23500000	73700000	7810000	1070000	4560	13500000	56700000	482000	24400000	15400000	1470	2150000	6620000	58300000	3610000	8940000	890000	1360000	29000000	98300	180000	879000	4880	223000	121000	39400	432000	161000	291000	2700	31800	175000	564000	42500	12200	0	6250	69900	697000	140000	500000	0	289000	1150000	1840000	5190	978000
TM3	4Upd3-Gdh1-Ldh-	0.0035	35900000	94700000	13800000	1010000	2220	27000000	110000000	719000	41600000	16400000	5070	2420000	6060000	93600000	5070000	15000000	1030000	1500000	34500000	43300	268000	1620000	2970	478000	238000	89200	340000	134000	204000	5190	45200	139000	475000	35700	16900	0	7290	60300	258000	137000	423000	13600	232000	621000	973000	0	573000
TM4	4Upd3-Gdh1-Ldh-	0.00318	23200000	50200000	6950000	575000	0	15900000	59000000	481000	27000000	12900000	4710	1570000	5000000	55100000	3310000	10100000	544000	1260000	23600000	83200	138000	944000	3160	306000	116000	51800	188000	64600	132000	4330	4710	61200	181000	11700	10300	0	8620	79000	112000	117000	367000	3460	164000	471000	686000	0	683000
TM5	4Upd3-Gdh1-Ldh-	0.00387	25200000	49500000	5470000	452000	0	14300000	47900000	439000	22300000	15000000	3050	1400000	5980000	70600000	3000000	10200000	690000	1020000	27900000	80900	157000	910000	2560	206000	130000	42100	264000	49300	169000	2850	6990	62700	107000	24800	14900	0	0	124000	169000	136000	308000	10800	185000	354000	667000	0	714000
TM6	4Upd3-Gdh1-Ldh-	0.00203	28200000	66400000	9790000	579000	4440	20800000	88500000	535000	34400000	12900000	3950	1120000	3360000	79300000	3640000	14400000	355000	1130000	30900000	43000	200000	1220000	3610	362000	228000	37900	214000	34800	86100	2810	34200	71900	204000	36200	15800	0	5510	59500	210000	39900	187000	0	220000	450000	802000	0	1180000
[truncated: 213 more columns]
